# Supplementary material for: Curriculum satisfaction of graduates of medical residency in ophthalmology
Source: BMC Med Educ. 2023 Jun 3;23:403. doi: 10.1186/s12909-023-04410-1 (PMC10239158; doi:10.1186/s12909-023-04410-1)
Supplement: Supplementary file 3 — Additional file 3. [file 12909_2023_4410_MOESM3_ESM.xlsx]

## Sheet: Worksheet1
This document contains the answers to our questionnaire. Each line represents an individual participant
timestamp	What year did you complete your residency?		What city and state are you operating in? E.g. Rio de Janeiro/RJ	What activity are you currently performing? (It is possible to select more than one option)	What is your general level of satisfaction with your residency program at Unicamp?	How do you feel about your surgical experience in the following areas? [Volume of cases]	How do you feel about your surgical experience in the following areas? [Complexity of cases]	How do you feel about your surgical experience in the following areas? [Variety of cases]	How do you feel about the quality of education you got in the scenarios below? [Formal didactic teaching]	How do you feel about the quality of education you got in the scenarios below? [Surgical room]	How do you feel about the quality of education you got in the scenarios below? [Outpatient]	How do you feel about the quality of education you got in the scenarios below? [Hospital visits (inpatients eg)]	How do you feel about the quality of education you got in the scenarios below? [Grand rounds (Meeting to discuss cases)]	How do you feel about the quality of education you got in the scenarios below? [Meeting to discuss causes of morbidity/mortality in the service]	How do you feel about the quality of education you got in the scenarios below? [Surgical wet lab]	How do you feel about the quality of education you got in the scenarios below? [Videos of surgical procedures]	How do you feel about the quality of education you got in the scenarios below? [Virtual surgical simulation system]	How do you feel about the quality of education you got in the scenarios below? [Speeches]	How do you feel about the quality of education you got in the scenarios below? [Discussion of articles]	How many cataract surgeries have you had during your residency?	How many cataract surgeries, specifically using the Phacoemulsification technique, did you perform during your residency?	How many trabs/tube implants have you performed during your residency?	How many strabismus surgeries did you perform during your residency?	How confident do you feel about having the following cataract/refraction procedures? [To prescribe glasses]	How confident do you feel about having the following cataract/refraction procedures? [To prescribe contact lenses]	How confident do you feel about having the following cataract/refraction procedures? [To perform Phacoemulsification]	How confident do you feel about having the following cataract/refraction procedures? [To perform extracapsular cataract surgery (ECF)]	How confident do you feel about having the following cataract/refraction procedures? [To implant toric intraocular lens]	How confident do you feel about having the following cataract/refraction procedures? [To perform refractive surgery]	How confident do you feel about having the following cataract/refraction procedures? [To perform corneal surgeries]	How safe do you feel about having the following glaucoma procedures? [To perform laser trabeculoplasty (selective/non-selective)]	How safe do you feel about having the following glaucoma procedures? [To manage complications of glaucoma surgery]	How confident do you feel about performing the following retinal procedures? [I feel safe to perform posterior segment exams (including scleral depression)]	How confident do you feel about performing the following retinal procedures? [I can perform vitreoretinal surgical procedures]	How safe do you feel to perform the following oculoplastic procedures? [I can treat eyelid trauma]	How safe do you feel to perform the following oculoplastic procedures? [I can treat orbit trauma]	How safe do you feel to perform the following oculoplastic procedures? [I can perform eyelid surgical procedures]	How safe do you feel to perform the following oculoplastic procedures? [I can perform surgical procedures on the lacrimal pathway]	How safe do you feel to perform the following oculoplastic procedures? [I can perform an enucleation]	How safe do you feel to perform the following oculoplastic procedures? [I can remove conjunctival tumors]	How confident do you feel about performing the following pediatric procedures? [To perform an ophthalmological evaluation in children]	How confident do you feel about performing the following pediatric procedures? [To manage children with strabismus]	How confident do you feel about performing the following pediatric procedures? [To manage children with retinopathy of prematurity]	How confident do you feel about performing the following pediatric procedures? [To perform strabismus surgeries]	How confident do you feel about performing the following pediatric procedures? [To prescribe low vision rehabilitation therapies and optical aids.]	With regard to the following non-clinical competencies of ophthalmic practice, did you receive adequate training during your residency? [Professionalism]	With regard to the following non-clinical competencies of ophthalmic practice, did you receive adequate training during your residency? [Management Skills]	With regard to the following non-clinical competencies of ophthalmic practice, did you receive adequate training during your residency? [Interpersonal and communication skills]	With regard to the following non-clinical competencies of ophthalmic practice, did you receive adequate training during your residency? [Medical knowledge]
2022-02-24 10:08:21	2019		Goiânia/GO	Working in clinical practice, Working in academic practice	Very satisfied	Very satisfied	Very satisfied	Very satisfied	Satisfied	Very satisfied	Satisfied	Satisfied	Dissatisfied	Satisfied	Dissatisfied	Satisfied	Satisfied	Satisfied	Very satisfied	184	151	0	1	Extremely safe	Safe	Extremely safe	Extremely safe	Extremely safe	Safe	Extremely safe	Safe	nothing safe	unsafe	I didn't have that training	unsafe	I didn't have that training	unsafe	I didn't have that training	Extremely safe	Safe	Safe	nothing safe	I didn't have that training	nothing safe	unsafe	Adequate	not suitable	Adequate	Adequate
2022-02-24 10:32:17	2016		Ribeirão Preto-SP	Working in clinical practice, Working in academic practice	Very satisfied	Satisfied	Very satisfied	Satisfied	Satisfied	Satisfied	Satisfied	Satisfied	Satisfied	Satisfied	Very unsatisfied	Very unsatisfied	Very unsatisfied	Very satisfied	Satisfied	100-200	100-200	15	20	Extremely safe	Safe	Extremely safe	Extremely safe	Safe	unsafe	Safe	nothing safe	nothing safe	Extremely safe	Extremely safe	Safe	unsafe	Extremely safe	unsafe	Extremely safe	Extremely safe	Extremely safe	Extremely safe	Safe	Safe	nothing safe	extremely suitable	I didn't have that training	Adequate	extremely suitable
2022-02-24 11:05:44	2020		Campinas, sp	Working in clinical practice, Working in academic practice	Satisfied	Satisfied	Very satisfied	Very satisfied	Dissatisfied	Dissatisfied	Satisfied	Very unsatisfied	Very unsatisfied	Very unsatisfied	Very unsatisfied	Very unsatisfied	Very unsatisfied	Very unsatisfied	Very unsatisfied	80	60	1	1	Safe	Safe	Safe	Safe	nothing safe	nothing safe	nothing safe	Extremely safe	Extremely safe	Safe	I didn't have that training	Safe	Safe	unsafe	nothing safe	Safe	unsafe	Safe	nothing safe	nothing safe	nothing safe	nothing safe	unsuitable	not suitable	unsuitable	Adequate
2022-02-24 11:38:50	2015		Goiânia/GO	Working in clinical practice, Working in academic practice	Very satisfied	Very satisfied	Very satisfied	Very satisfied	Satisfied	Very satisfied	Very satisfied	Dissatisfied	Dissatisfied	Satisfied	Satisfied	Satisfied	Dissatisfied	Satisfied	Satisfied	170	130	1	8	Safe	Safe	Safe	Safe	unsafe	Safe	unsafe	nothing safe	nothing safe	Extremely safe	Extremely safe	Safe	unsafe	Safe	nothing safe	Extremely safe	Safe	Safe	Safe	Safe	nothing safe	unsafe	extremely suitable	Adequate	Adequate	Adequate
2022-02-24 11:54:29	2018		Americana/SP	Working in clinical practice	Satisfied	Satisfied	Very satisfied	Very satisfied	Satisfied	Satisfied	Satisfied	Dissatisfied	Satisfied	Dissatisfied	Very unsatisfied	Satisfied	Very unsatisfied	Satisfied	Dissatisfied	I don't know. I think about 150	Do not know	None	2	Safe	unsafe	Safe	Safe	unsafe	Safe	Safe	I didn't have that training	I didn't have that training	Safe	I didn't have that training	Safe	nothing safe	Safe	I didn't have that training	Safe	Safe	unsafe	Safe	unsafe	I didn't have that training	nothing safe	Adequate	Adequate	Adequate	Adequate
2022-02-24 17:56:06	2018		Parauapebas/PA	Working in clinical practice	Satisfied	Satisfied	Satisfied	Dissatisfied	Satisfied	Satisfied	Satisfied	Very unsatisfied	Dissatisfied	Dissatisfied	Dissatisfied	Dissatisfied	Satisfied	Satisfied	Satisfied	83	67	I didn't realize	2	Safe	unsafe	unsafe	Safe	unsafe	Safe	unsafe	I didn't have that training	I didn't have that training	unsafe	I didn't have that training	Safe	nothing safe	unsafe	nothing safe	Safe	Safe	Safe	Safe	nothing safe	unsafe	Safe	Adequate	unsuitable	Adequate	Adequate
2022-02-25 04:09:51	2016		Newcastle, England	Working in clinical practice	Very satisfied	Satisfied	Very satisfied	Satisfied	Satisfied	Dissatisfied	Very unsatisfied	Satisfied	Very unsatisfied	Very unsatisfied	Very unsatisfied	Dissatisfied	Very unsatisfied	Satisfied	Very unsatisfied	240	230	0	8	Safe	Safe	Extremely safe	Safe	Safe	unsafe	Extremely safe	I didn't have that training	I didn't have that training	unsafe	I didn't have that training	Safe	I didn't have that training	Safe	unsafe	Extremely safe	Extremely safe	Safe	unsafe	nothing safe	Safe	unsafe	Adequate	I didn't have that training	not suitable	unsuitable
2022-03-02 11:48:27	1999		Recife PE	Working in clinical practice, Working in academic practice	Very satisfied	Very satisfied	Very satisfied	Very satisfied	Very satisfied	Very satisfied	Very satisfied	Satisfied	Satisfied	Very satisfied	Satisfied	Satisfied	Satisfied	Very satisfied	Very satisfied	200	120	10	5	Extremely safe	Extremely safe	Extremely safe	Extremely safe	Extremely safe	I didn't have that training	Safe	Safe	Safe	Extremely safe	Extremely safe	Safe	I didn't have that training	Safe	unsafe	Extremely safe	Safe	Extremely safe	Safe	Extremely safe	Safe	Safe	extremely suitable	Adequate	Adequate	extremely suitable
2022-03-02 11:56:44	2003		Sao Jose do Rio Preto	Working in clinical practice	Satisfied	Satisfied	Dissatisfied	Dissatisfied	Satisfied	Dissatisfied	Dissatisfied	Dissatisfied	Satisfied	Satisfied	Very unsatisfied	Very unsatisfied	Very unsatisfied	Satisfied	Very satisfied	200	100	3	40	Extremely safe	Safe	Safe	Safe	I didn't have that training	I didn't have that training	unsafe	I didn't have that training	unsafe	Extremely safe	Safe	unsafe	I didn't have that training	Safe	unsafe	Safe	Safe	Extremely safe	Safe	Safe	Safe	unsafe	Adequate	unsuitable	unsuitable	Adequate
2022-03-02 12:48:25	2018		indaiatuba	Working in clinical practice, Working in academic practice	Very satisfied	Very satisfied	Very satisfied	Very satisfied	Satisfied	Very satisfied	Very satisfied	Very satisfied	Very satisfied	Very satisfied	Very satisfied	Very satisfied	Satisfied	Very satisfied	Very satisfied	I didn't count	I didn't count	None	Two	Extremely safe	Extremely safe	nothing safe	nothing safe	nothing safe	unsafe	nothing safe	I didn't have that training	unsafe	Safe	nothing safe	Extremely safe	Extremely safe	Extremely safe	I didn't have that training	unsafe	Safe	Extremely safe	Extremely safe	unsafe	nothing safe	Extremely safe	extremely suitable	Adequate	Adequate	extremely suitable
2022-03-02 13:53:27	2002		Campinas	Working in clinical practice, Working in academic practice	Very satisfied	Very satisfied	Very satisfied	Very satisfied	Satisfied	Very satisfied	Very satisfied	Satisfied	Satisfied	Dissatisfied	Very satisfied	Dissatisfied	Very unsatisfied	Very satisfied	Satisfied	130	30	40	30	Extremely safe	Extremely safe	Extremely safe	Extremely safe	I didn't have that training	I didn't have that training	I didn't have that training	I didn't have that training	Safe	Extremely safe	Extremely safe	I didn't have that training	I didn't have that training	unsafe	I didn't have that training	unsafe	unsafe	Extremely safe	Extremely safe	Extremely safe	Safe	Safe	extremely suitable	unsuitable	Adequate	Adequate
2022-03-02 14:49:52	2002		Saint Anthony of Jesus	Working in clinical practice	Very satisfied	Satisfied	Satisfied	Satisfied	Satisfied	Satisfied	Very satisfied	Satisfied	Satisfied	Satisfied	Satisfied	Dissatisfied	Dissatisfied	Satisfied	Satisfied	200	100	14	4	Extremely safe	Extremely safe	Safe	Safe	unsafe	I didn't have that training	nothing safe	unsafe	Safe	Extremely safe	Safe	Safe	nothing safe	Safe	nothing safe	unsafe	Safe	Extremely safe	Safe	Safe	nothing safe	unsafe	extremely suitable	Adequate	Adequate	extremely suitable
2022-03-02 15:46:17	1999		Portimao - Portugal	Working in clinical practice	Satisfied	Satisfied	Very satisfied	Satisfied	Satisfied	Satisfied	Satisfied	Satisfied	Satisfied	Satisfied	Dissatisfied	Dissatisfied	Dissatisfied	Satisfied	Satisfied	240	30	103	5	Extremely safe	Extremely safe	Safe	Extremely safe	Safe	Safe	Safe	unsafe	unsafe	Extremely safe	Safe	Extremely safe	unsafe	Extremely safe	Extremely safe	Extremely safe	Extremely safe	Extremely safe	Safe	Safe	Safe	Safe	Adequate	unsuitable	unsuitable	Adequate
2022-03-02 17:07:55	2019		Campinas	Intern in Brazil, Working in clinical practice, Working in academic practice	Very satisfied	Satisfied	Very satisfied	Very satisfied	Satisfied	Satisfied	Satisfied	Satisfied	Dissatisfied	Dissatisfied	Dissatisfied	Satisfied	Very satisfied	Very satisfied	Dissatisfied	130	100	zero	1	Safe	unsafe	Extremely safe	Safe	nothing safe	unsafe	I didn't have that training	I didn't have that training	I didn't have that training	Extremely safe	Extremely safe	unsafe	I didn't have that training	nothing safe	nothing safe	Safe	Safe	Safe	Safe	Safe	nothing safe	nothing safe	Adequate	unsuitable	extremely suitable	extremely suitable
2022-03-02 20:24:05	2012		Campinas	Working in clinical practice, Working in academic practice	Satisfied	Satisfied	Very satisfied	Very satisfied	Satisfied	Very satisfied	Satisfied	Satisfied	Satisfied	Satisfied	Satisfied	Dissatisfied	Dissatisfied	Satisfied	Satisfied	Do not remember	Do not remember	10	10	Extremely safe	Extremely safe	Extremely safe	Extremely safe	Extremely safe	Extremely safe	unsafe	Extremely safe	Extremely safe	Safe	I didn't have that training	unsafe	nothing safe	unsafe	nothing safe	Extremely safe	Extremely safe	Extremely safe	Safe	unsafe	nothing safe	nothing safe	Adequate	Adequate	Adequate	extremely suitable
2022-03-02 20:51:28	2001		São Luís/MA	Working in clinical practice	Very satisfied	Very satisfied	Very satisfied	Very satisfied	Very satisfied	Satisfied	Satisfied	Satisfied	Very satisfied	Dissatisfied	Dissatisfied	Very unsatisfied	Very unsatisfied	Dissatisfied	Very unsatisfied	150	50	20	0	Extremely safe	Safe	Safe	Safe	I didn't have that training	I didn't have that training	I didn't have that training	I didn't have that training	Safe	Extremely safe	Extremely safe	nothing safe	I didn't have that training	nothing safe	nothing safe	Extremely safe	Extremely safe	Safe	nothing safe	Safe	I didn't have that training	unsafe	Adequate	I didn't have that training	not suitable	extremely suitable
2022-03-02 21:36:35	2010		Campinas, sp	Working in clinical practice	Satisfied	Satisfied	Satisfied	Satisfied	Satisfied	Satisfied	Dissatisfied	Dissatisfied	Satisfied	Dissatisfied	Dissatisfied	Dissatisfied	Satisfied	Satisfied	Satisfied	300	250	I do not know how to answer	I do not know how to answer	Extremely safe	unsafe	Extremely safe	Extremely safe	Extremely safe	Extremely safe	Extremely safe	nothing safe	nothing safe	Safe	I didn't have that training	Safe	nothing safe	Safe	unsafe	Extremely safe	Extremely safe	Safe	nothing safe	nothing safe	nothing safe	nothing safe	Adequate	I didn't have that training	unsuitable	extremely suitable
2022-03-03 07:20:55	2000		Salvador BA	Working in clinical practice	Very satisfied	Very satisfied	Very satisfied	Very satisfied	Satisfied	Very satisfied	Very satisfied	Dissatisfied	Satisfied	Satisfied	Satisfied	Satisfied	Satisfied	Very satisfied	Very satisfied	150	105	25	15	Extremely safe	Safe	Safe	Safe	I didn't have that training	I didn't have that training	I didn't have that training	I didn't have that training	I didn't have that training	Extremely safe	Extremely safe	Safe	I didn't have that training	unsafe	unsafe	Safe	Safe	Safe	unsafe	unsafe	unsafe	unsafe	extremely suitable	extremely suitable	extremely suitable	extremely suitable
2022-03-03 11:48:07	2014		Rio Claro/SP	Working in clinical practice	Very satisfied	Satisfied	Very satisfied	Very satisfied	Very satisfied	Very satisfied	Very satisfied	Satisfied	Very satisfied	Satisfied	Satisfied	Very satisfied	Satisfied	Satisfied	Very satisfied	670	655	Zero	5	Extremely safe	Extremely safe	unsafe	Safe	nothing safe	Extremely safe	Safe	nothing safe	unsafe	Safe	nothing safe	Extremely safe	unsafe	Safe	unsafe	Safe	Extremely safe	Extremely safe	Extremely safe	Safe	unsafe	unsafe	extremely suitable	unsuitable	Adequate	extremely suitable
2022-03-03 18:03:29	2015		Recife PE	Working in clinical practice, Working in academic practice	Satisfied	Very satisfied	Very satisfied	Very satisfied	Satisfied	Very satisfied	Very satisfied	Very satisfied	Satisfied	Dissatisfied	Dissatisfied	Dissatisfied	Dissatisfied	Satisfied	Satisfied	I do not know how to answer	I do not know how to answer	5	at least 6	Safe	Safe	Extremely safe	Extremely safe	Extremely safe	Safe	Safe	Safe	Safe	Extremely safe	Extremely safe	Safe	Safe	Safe	unsafe	Safe	Extremely safe	Safe	Safe	Safe	Safe	Safe	extremely suitable	Adequate	extremely suitable	extremely suitable
2022-03-03 18:21:11	2010		Minas Gerais	Working in clinical practice	Satisfied	Satisfied	Satisfied	Satisfied	Satisfied	Satisfied	Satisfied	Satisfied	Satisfied	Dissatisfied	Dissatisfied	Satisfied	Dissatisfied	Satisfied	Satisfied	200	180	10	5	Safe	Safe	unsafe	unsafe	I didn't have that training	I didn't have that training	unsafe	unsafe	unsafe	Safe	Safe	Safe	I didn't have that training	Safe	unsafe	Safe	Safe	Safe	Safe	unsafe	unsafe	unsafe	extremely suitable	I didn't have that training	I didn't have that training	Adequate
2022-03-03 19:49:05	2011		Campinas, sp	Working in clinical practice, Working in academic practice	Very satisfied	Very satisfied	Very satisfied	Very satisfied	Satisfied	Very satisfied	Satisfied	Satisfied	Very satisfied	Satisfied	Satisfied	Satisfied	Very unsatisfied	Satisfied	Satisfied	100	150	20	10	Extremely safe	Extremely safe	Extremely safe	Extremely safe	Extremely safe	Extremely safe	Extremely safe	I didn't have that training	unsafe	Safe	I didn't have that training	Safe	I didn't have that training	unsafe	nothing safe	Extremely safe	Extremely safe	Safe	unsafe	nothing safe	unsafe	unsafe	Adequate	I didn't have that training	I didn't have that training	extremely suitable
2022-03-04 08:18:57	2008		Campinas, sp	Working in clinical practice	Very satisfied	Very satisfied	Satisfied	Satisfied	Very satisfied	Very satisfied	Very satisfied	Very satisfied	Very satisfied	Very satisfied	Very satisfied	Very satisfied	Very satisfied	Very satisfied	Very satisfied	60	100	Tube: 0; TREC: 6; FACOTREC: 4	8	Extremely safe	Extremely safe	Extremely safe	Extremely safe	unsafe	unsafe	unsafe	Safe	Extremely safe	unsafe	I didn't have that training	Safe	I didn't have that training	Safe	unsafe	unsafe	Safe	Safe	Safe	nothing safe	unsafe	nothing safe	Adequate	unsuitable	Adequate	extremely suitable
2022-03-05 16:33:46	2022		Sao Paulo	Working in academic practice	Very satisfied	Satisfied	Very satisfied	Very satisfied	Very satisfied	Satisfied	Satisfied	Very satisfied	Satisfied	Very satisfied	Satisfied	Satisfied	Very satisfied	Very satisfied	Satisfied	90	85	0	0	Extremely safe	Safe	Safe	Safe	I didn't have that training	unsafe	unsafe	I didn't have that training	I didn't have that training	Extremely safe	I didn't have that training	Safe	I didn't have that training	unsafe	nothing safe	Extremely safe	Extremely safe	Safe	Safe	unsafe	I didn't have that training	unsafe	extremely suitable	extremely suitable	extremely suitable	extremely suitable
2022-03-08 12:50:43	2013		Campinas	Working in clinical practice	Satisfied	Satisfied	Very satisfied	Very satisfied	Satisfied	Satisfied	Satisfied	Satisfied	Dissatisfied	Dissatisfied	Satisfied	Satisfied	Dissatisfied	Satisfied	Satisfied	Do not remember	Do not remember	Do not remember	I don't remember, but there were few	Extremely safe	Extremely safe	Safe	Extremely safe	Safe	Safe	unsafe	I didn't have that training	unsafe	unsafe	I didn't have that training	Safe	nothing safe	Extremely safe	nothing safe	unsafe	unsafe	Safe	unsafe	unsafe	nothing safe	nothing safe	extremely suitable	unsuitable	Adequate	Adequate
2022-03-08 13:23:54	2002		Goiania Goias	Working in clinical practice, Working in academic practice	Very satisfied	Very satisfied	Very satisfied	Very satisfied	Very satisfied	Very satisfied	Very satisfied	Very satisfied	Satisfied	Very satisfied	Satisfied	Satisfied	Satisfied	Very satisfied	Very satisfied	140	40	2	30	Extremely safe	Safe	Extremely safe	Extremely safe	unsafe	unsafe	unsafe	unsafe	unsafe	Extremely safe	Extremely safe	Safe	unsafe	Safe	unsafe	Extremely safe	Extremely safe	Extremely safe	Safe	Extremely safe	unsafe	Extremely safe	extremely suitable	Adequate	extremely suitable	extremely suitable
2022-03-08 15:51:29	2015		Uberlandia	Working in clinical practice	Very satisfied	Satisfied	Very satisfied	Very satisfied	Satisfied	Satisfied	Very satisfied	Satisfied	Satisfied	Satisfied	Satisfied	Satisfied	Satisfied	Satisfied	Satisfied	approx 150	approx 120	approx 70	approx 5	Extremely safe	Safe	Extremely safe	Extremely safe	Extremely safe	Extremely safe	Safe	Extremely safe	Extremely safe	I didn't have that training	I didn't have that training	unsafe	I didn't have that training	unsafe	nothing safe	unsafe	Safe	Safe	unsafe	nothing safe	nothing safe	nothing safe	Adequate	I didn't have that training	I didn't have that training	Adequate
2022-03-08 17:20:01	1999		Sao Luis/Ma	Working in clinical practice, Working in academic practice	Very satisfied	Very satisfied	Satisfied	Satisfied	Very satisfied	Very satisfied	Very satisfied	Very satisfied	Satisfied	Very satisfied	Satisfied	Satisfied	Satisfied	Very satisfied	Satisfied	about 100	about 15	about 10	None	Extremely safe	Extremely safe	Safe	Extremely safe	unsafe	nothing safe	unsafe	Extremely safe	Safe	Extremely safe	Extremely safe	Safe	nothing safe	Safe	unsafe	Extremely safe	Safe	Extremely safe	Safe	Extremely safe	nothing safe	unsafe	extremely suitable	Adequate	Adequate	extremely suitable
2022-03-08 17:33:27	2011		Goiânia/ GO	Working in clinical practice	Very satisfied	Very satisfied	Very satisfied	Very satisfied	Very satisfied	Very satisfied	Very satisfied	Very satisfied	Very satisfied	Very satisfied	Very satisfied	Very satisfied	Very satisfied	Very satisfied	Very satisfied	Do not remember. Approximately 80.	Do not remember. Approximately 50.	None. I only helped fellows.	None. I only helped fellows.	Extremely safe	nothing safe	nothing safe	nothing safe	nothing safe	nothing safe	nothing safe	nothing safe	nothing safe	I didn't have that training	I didn't have that training	nothing safe	nothing safe	nothing safe	nothing safe	nothing safe	nothing safe	Extremely safe	Extremely safe	nothing safe	Extremely safe	Safe	extremely suitable	extremely suitable	extremely suitable	extremely suitable
2022-03-08 20:38:46	2017		Aracaju/SE	Working in clinical practice	Very satisfied	Very satisfied	Very satisfied	Very satisfied	Satisfied	Dissatisfied	Satisfied	Very unsatisfied	Satisfied	Very unsatisfied	Very unsatisfied	Very unsatisfied	Very unsatisfied	Satisfied	Satisfied	about 150	about 100	0	4	Safe	unsafe	unsafe	unsafe	unsafe	unsafe	unsafe	I didn't have that training	unsafe	I didn't have that training	I didn't have that training	unsafe	nothing safe	unsafe	nothing safe	unsafe	unsafe	Safe	unsafe	nothing safe	nothing safe	nothing safe	Adequate	not suitable	Adequate	Adequate
2022-03-08 22:22:26	2012		Bauru/SP	Working in clinical practice	Very unsatisfied	Very satisfied	Very satisfied	Very satisfied	Very satisfied	Very satisfied	Very satisfied	Satisfied	Satisfied	Satisfied	Satisfied	Satisfied	Dissatisfied	Satisfied	Satisfied	1	104	8	8	Extremely safe	Extremely safe	Extremely safe	Extremely safe	unsafe	Safe	Safe	unsafe	Safe	Extremely safe	Extremely safe	Safe	nothing safe	Safe	nothing safe	Safe	Safe	Extremely safe	Safe	Extremely safe	unsafe	Safe	extremely suitable	Adequate	extremely suitable	extremely suitable
2022-03-09 20:48:08	2012		Santa Bárbara d'Oeste/SP	Working in clinical practice	Very satisfied	Very satisfied	Very satisfied	Very satisfied	Very satisfied	Very satisfied	Very satisfied	Very satisfied	Satisfied	Satisfied	Satisfied	Satisfied	Dissatisfied	Very satisfied	Dissatisfied	380	350	4	1	Extremely safe	Extremely safe	Extremely safe	Extremely safe	Extremely safe	Extremely safe	Extremely safe	nothing safe	nothing safe	Safe	I didn't have that training	Safe	nothing safe	Safe	nothing safe	Extremely safe	Extremely safe	Safe	unsafe	nothing safe	nothing safe	unsafe	unsuitable	unsuitable	unsuitable	extremely suitable
2022-03-10 20:42:16	1999		Campinas, sp	Working in clinical practice	Very satisfied	Satisfied	Satisfied	Satisfied	Satisfied	Very satisfied	Satisfied	Satisfied	Satisfied	Satisfied	Satisfied	Dissatisfied	Dissatisfied	Satisfied	Satisfied	250	20	45	100	Safe	Safe	unsafe	Safe	unsafe	unsafe	unsafe	unsafe	Safe	unsafe	I didn't have that training	Safe	unsafe	Safe	Safe	Safe	Safe	Safe	Safe	unsafe	Safe	Safe	Adequate	unsuitable	Adequate	Adequate
2022-03-14 15:38:30	1993		Vitória ES	Working in clinical practice	Very satisfied	Very satisfied	Satisfied	Satisfied	Very satisfied	Very satisfied	Very satisfied	Satisfied	Satisfied	Satisfied	Satisfied	Satisfied	Dissatisfied	Satisfied	Satisfied	400 to 500 approximately. At the time, it was extracapsular with blockage	None. I start it when I leave	20 approximately	20 approximately	Extremely safe	Safe	Safe	Safe	Safe	I didn't have that training	unsafe	unsafe	unsafe	unsafe	I didn't have that training	Safe	unsafe	Safe	Safe	Safe	Safe	Safe	unsafe	I didn't have that training	nothing safe	nothing safe	Adequate	Adequate	Adequate	Adequate
2022-03-14 15:50:51	2015		Guaxupé, MG	Working in clinical practice	Very satisfied	Very satisfied	Very satisfied	Very satisfied	Satisfied	Very satisfied	Very satisfied	Very satisfied	Satisfied	Very satisfied	Satisfied	Very satisfied	Satisfied	Very satisfied	Very satisfied	approximately 200	approximately 150	20	20	Extremely safe	Extremely safe	Extremely safe	Extremely safe	Extremely safe	Extremely safe	Safe	Safe	Safe	Extremely safe	Extremely safe	Extremely safe	nothing safe	Safe	nothing safe	Extremely safe	Extremely safe	Extremely safe	Safe	Extremely safe	unsafe	nothing safe	extremely suitable	extremely suitable	extremely suitable	extremely suitable
2022-03-14 15:57:49	2014		Campinas	Working in clinical practice, Seeking an internship outside Brazil	Satisfied	Satisfied	Satisfied	Satisfied	Dissatisfied	Dissatisfied	Dissatisfied	Very unsatisfied	Satisfied	Dissatisfied	Very unsatisfied	Satisfied	Very unsatisfied	Satisfied	Satisfied	I didn't tell 😐	I don't know . Likely 100	2 trec. Tube only during fellow	Some: maybe 10	Safe	unsafe	Extremely safe	Extremely safe	Extremely safe	Safe	unsafe	Extremely safe	Extremely safe	unsafe	I didn't have that training	Extremely safe	unsafe	Extremely safe	nothing safe	Extremely safe	Extremely safe	Safe	Safe	nothing safe	unsafe	Safe	Adequate	I didn't have that training	Adequate	Adequate
2022-03-14 16:30:03	2014		João Pessoa/PB	Working in clinical practice, Working in academic practice	Satisfied	Very satisfied	Satisfied	Satisfied	Satisfied	Satisfied	Satisfied	Dissatisfied	Satisfied	Satisfied	Dissatisfied	Satisfied	Dissatisfied	Satisfied	Satisfied	Around 50-100	Around 40-80	None	around 10	Extremely safe	Safe	unsafe	unsafe	I didn't have that training	I didn't have that training	I didn't have that training	I didn't have that training	I didn't have that training	unsafe	I didn't have that training	Extremely safe	unsafe	Extremely safe	unsafe	Extremely safe	unsafe	Extremely safe	Extremely safe	Extremely safe	Extremely safe	Extremely safe	Adequate	unsuitable	Adequate	Adequate
2022-03-14 16:59:34	2010		Aracaju / SE	Working in clinical practice	Very satisfied	Very satisfied	Satisfied	Very satisfied	Satisfied	Satisfied	Satisfied	Dissatisfied	Satisfied	Dissatisfied	Dissatisfied	Dissatisfied	Dissatisfied	Satisfied	Satisfied	More than 100	More than 100	None	Few	Extremely safe	Extremely safe	Safe	Safe	unsafe	Extremely safe	Safe	I didn't have that training	nothing safe	I didn't have that training	I didn't have that training	I didn't have that training	I didn't have that training	unsafe	nothing safe	Safe	Extremely safe	Safe	Safe	nothing safe	I didn't have that training	nothing safe	extremely suitable	unsuitable	extremely suitable	extremely suitable
2022-03-14 17:18:31	2011		Campinas, sp	Working in clinical practice	Satisfied	Satisfied	Satisfied	Satisfied	Satisfied	Satisfied	Satisfied	Satisfied	Satisfied	Satisfied	Dissatisfied	Very unsatisfied	Very unsatisfied	Dissatisfied	Dissatisfied	50	30	5	5	Safe	Safe	unsafe	unsafe	unsafe	Safe	unsafe	unsafe	unsafe	unsafe	nothing safe	unsafe	unsafe	unsafe	unsafe	Safe	unsafe	Safe	Safe	unsafe	unsafe	unsafe	Adequate	unsuitable	unsuitable	Adequate
2022-03-14 17:57:57	1996 to 1999		Brasilia	Working in clinical practice	Very satisfied	Very satisfied	Very satisfied	Very satisfied	Very satisfied	Very satisfied	Very satisfied	Very satisfied	Very satisfied	Very satisfied	Very satisfied	Very satisfied	Very satisfied	Very satisfied	Very satisfied	50 or more	0	0	20	Extremely safe	Safe	I didn't have that training	Extremely safe	I didn't have that training	I didn't have that training	Extremely safe	I didn't have that training	I didn't have that training	Extremely safe	I didn't have that training	Extremely safe	Safe	Extremely safe	Extremely safe	Extremely safe	Extremely safe	Extremely safe	Extremely safe	Safe	Extremely safe	Extremely safe	extremely suitable	Adequate	Adequate	extremely suitable
2022-03-14 18:34:51	2013		Mococa/SP	Working in clinical practice	Very satisfied	Very satisfied	Very satisfied	Very satisfied	Satisfied	Very satisfied	Very satisfied	Very satisfied	Very satisfied	Satisfied	Satisfied	Satisfied	Dissatisfied	Very satisfied	Satisfied	120	90	5	8	Extremely safe	Extremely safe	Extremely safe	Safe	Safe	Extremely safe	Safe	unsafe	unsafe	Safe	I didn't have that training	Safe	unsafe	unsafe	nothing safe	Safe	Safe	Extremely safe	Safe	unsafe	nothing safe	Safe	Adequate	unsuitable	unsuitable	extremely suitable
2022-03-14 18:38:13	2022		Campinas, sp	Intern in Brazil	Satisfied	Satisfied	Very satisfied	Satisfied	Satisfied	Satisfied	Satisfied	Dissatisfied	Satisfied	Satisfied	Dissatisfied	Dissatisfied	Dissatisfied	Satisfied	Satisfied	93	90	1	1	Safe	Safe	Safe	unsafe	nothing safe	unsafe	nothing safe	nothing safe	nothing safe	unsafe	nothing safe	unsafe	unsafe	unsafe	unsafe	Safe	unsafe	unsafe	unsafe	unsafe	nothing safe	nothing safe	Adequate	unsuitable	Adequate	Adequate
2022-03-14 18:38:28	2019		Fortaleza/CE	Working in clinical practice, Working in academic practice	Very satisfied	Satisfied	Very satisfied	Very satisfied	Very satisfied	Very satisfied	Very satisfied	Very satisfied	Very satisfied	Very satisfied	Dissatisfied	Satisfied	Satisfied	Very satisfied	Very satisfied	90	70	0	0	Extremely safe	Safe	Extremely safe	Extremely safe	unsafe	Extremely safe	I didn't have that training	nothing safe	nothing safe	Extremely safe	Extremely safe	Safe	Safe	Safe	nothing safe	Extremely safe	Extremely safe	Safe	nothing safe	Safe	nothing safe	unsafe	extremely suitable	unsuitable	extremely suitable	extremely suitable
2022-03-14 20:07:12	2021		sp	Intern in Brazil, Working in clinical practice	Satisfied	Very satisfied	Very satisfied	Very satisfied	Satisfied	Dissatisfied	Satisfied	Satisfied	Satisfied	Dissatisfied	Dissatisfied	Dissatisfied	Satisfied	Very satisfied	Satisfied	117	90	None	None	Safe	Safe	Safe	I didn't have that training	I didn't have that training	nothing safe	unsafe	I didn't have that training	I didn't have that training	Extremely safe	unsafe	Safe	unsafe	unsafe	unsafe	Extremely safe	Safe	Safe	unsafe	Safe	I didn't have that training	unsafe	extremely suitable	Adequate	Adequate	Adequate
2022-03-14 21:34:03	2013		Campinas, sp	Working in clinical practice	Satisfied	Very satisfied	Satisfied	Very satisfied	Satisfied	Satisfied	Satisfied	Satisfied	Dissatisfied	Dissatisfied	Satisfied	Satisfied	Satisfied	Satisfied	Satisfied	Do not remember	Do not remember	Do not remember	Do not remember	Extremely safe	Safe	Safe	Safe	Safe	Safe	Safe	I didn't have that training	Safe	Safe	I didn't have that training	Safe	unsafe	Extremely safe	nothing safe	Safe	Safe	Safe	Safe	unsafe	nothing safe	unsafe	extremely suitable	unsuitable	Adequate	Adequate
2022-03-14 23:43:51	2004		Santa Maria/RS	Working in clinical practice	Very satisfied	Very satisfied	Satisfied	Satisfied	Very satisfied	Very satisfied	Very satisfied	Very satisfied	Very satisfied	Very satisfied	Very satisfied	Very satisfied	Very satisfied	Very satisfied	Very satisfied	230	130	20	2022-03-02	Extremely safe	Extremely safe	Extremely safe	Extremely safe	Extremely safe	Safe	Extremely safe	unsafe	Safe	unsafe	unsafe	Safe	unsafe	Safe	Safe	Safe	Safe	Safe	Safe	Extremely safe	unsafe	Safe	Adequate	Adequate	Adequate	extremely suitable
2022-03-15 07:02:39	1990		Campinas, sp	Working in clinical practice	Satisfied	Very satisfied	Satisfied	Satisfied	Dissatisfied	Very satisfied	Satisfied	Dissatisfied	Very unsatisfied	Dissatisfied	Satisfied	Dissatisfied	Dissatisfied	Dissatisfied	Dissatisfied	Approximately 800	There was not	Approximately 15	approximately 20	Extremely safe	Safe	I didn't have that training	Extremely safe	I didn't have that training	Safe	I didn't have that training	I didn't have that training	I didn't have that training	unsafe	I didn't have that training	Extremely safe	I didn't have that training	Safe	unsafe	Safe	unsafe	Safe	nothing safe	nothing safe	nothing safe	nothing safe	extremely suitable	Adequate	extremely suitable	Adequate
2022-03-15 07:40:56	2013		Sumaré, Hortolândia and Jundiaí / SP	Working in clinical practice	Very satisfied	Very satisfied	Very satisfied	Very satisfied	Very satisfied	Very satisfied	Very satisfied	Satisfied	Satisfied	Satisfied	Satisfied	Satisfied	Dissatisfied	Very satisfied	Very satisfied	150	120	4	6	Extremely safe	Extremely safe	Extremely safe	Extremely safe	unsafe	unsafe	unsafe	unsafe	Safe	Extremely safe	Extremely safe	Extremely safe	nothing safe	Safe	unsafe	Extremely safe	Extremely safe	Extremely safe	Safe	Safe	unsafe	nothing safe	Adequate	I didn't have that training	Adequate	extremely suitable
2022-03-15 08:59:35	2005		Campinas, Paulinia, Vinhedo SP	Working in clinical practice, Working in academic practice	Satisfied	Satisfied	Satisfied	Very satisfied	Satisfied	Satisfied	Satisfied	Satisfied	Satisfied	Satisfied	Very unsatisfied	Satisfied	Very unsatisfied	Satisfied	Satisfied	Approx 80	Approx 50	Approx 10 (not counting the glaucoma fellow)	Approx 5	Extremely safe	Safe	Safe	Safe	Safe	I didn't have that training	I didn't have that training	Extremely safe	Extremely safe	Safe	I didn't have that training	Safe	I didn't have that training	Safe	unsafe	Safe	Safe	Safe	unsafe	unsafe	nothing safe	nothing safe	Adequate	I didn't have that training	unsuitable	Adequate
2022-03-15 09:31:05	2013		Florianópolis SC	Working in clinical practice	Very satisfied	Very unsatisfied	Very unsatisfied	Very unsatisfied	Very satisfied	Very satisfied	Very satisfied	Satisfied	Very satisfied	Very satisfied	Satisfied	Satisfied	Dissatisfied	Very satisfied	Very satisfied	250	220	40	15	Safe	Safe	Extremely safe	Extremely safe	Extremely safe	unsafe	unsafe	Extremely safe	Extremely safe	Safe	I didn't have that training	Extremely safe	I didn't have that training	Extremely safe	unsafe	Extremely safe	Safe	Safe	unsafe	I didn't have that training	unsafe	unsafe	extremely suitable	unsuitable	extremely suitable	extremely suitable
2022-03-15 10:21:13	2007		Campinas, sp	Working in clinical practice	Satisfied	Satisfied	Satisfied	Satisfied	Satisfied	Satisfied	Satisfied	Dissatisfied	Satisfied	Satisfied	Dissatisfied	Satisfied	Dissatisfied	Satisfied	Satisfied	300	150	50	10	Safe	Safe	Safe	Safe	unsafe	unsafe	unsafe	Safe	Extremely safe	unsafe	I didn't have that training	Safe	unsafe	unsafe	unsafe	Safe	Safe	unsafe	Safe	unsafe	unsafe	unsafe	Adequate	unsuitable	Adequate	Adequate
2022-03-15 16:52:13	2021		Campinas, sp	Intern in Brazil, Working in academic practice	Satisfied	Very satisfied	Very satisfied	Very satisfied	Very satisfied	Very satisfied	Satisfied	Satisfied	Very satisfied	Very satisfied	Dissatisfied	Satisfied	Dissatisfied	Very satisfied	Satisfied	65	60	2	0	Extremely safe	Extremely safe	unsafe	unsafe	nothing safe	Safe	unsafe	unsafe	unsafe	Extremely safe	unsafe	nothing safe	nothing safe	nothing safe	nothing safe	Extremely safe	Safe	Safe	Safe	Safe	nothing safe	unsafe	extremely suitable	Adequate	extremely suitable	extremely suitable
2022-03-15 20:46:22	2008		Piracicaba/SP	Working in clinical practice	Satisfied	Satisfied	Satisfied	Satisfied	Dissatisfied	Satisfied	Satisfied	Very unsatisfied	Dissatisfied	Very unsatisfied	Dissatisfied	Dissatisfied	Dissatisfied	Satisfied	Satisfied	Less than 90	minus 60	6	2	Safe	I didn't have that training	Safe	Safe	I didn't have that training	I didn't have that training	Safe	I didn't have that training	Safe	unsafe	I didn't have that training	Safe	I didn't have that training	Safe	nothing safe	Safe	Safe	Safe	Safe	nothing safe	nothing safe	nothing safe	Adequate	I didn't have that training	unsuitable	Adequate
2022-03-15 21:50:40	2003		Cotia SP	Working in clinical practice	Satisfied	Very unsatisfied	Very unsatisfied	Very unsatisfied	Very satisfied	Very satisfied	Very satisfied	Satisfied	Satisfied	Satisfied	Very satisfied	Very satisfied	Very satisfied	Very satisfied	Satisfied	250	250	4	30	Extremely safe	Safe	unsafe	unsafe	unsafe	I didn't have that training	Safe	nothing safe	nothing safe	Safe	nothing safe	Safe	I didn't have that training	Safe	nothing safe	Safe	unsafe	Extremely safe	Safe	nothing safe	unsafe	unsafe	extremely suitable	unsuitable	I didn't have that training	extremely suitable
2022-03-16 09:25:39	2009		Campinas, sp	Working in clinical practice, Working in academic practice	Satisfied	Very satisfied	Very satisfied	Very satisfied	Satisfied	Satisfied	Satisfied	Satisfied	Satisfied	Satisfied	Satisfied	Satisfied	Dissatisfied	Very satisfied	Satisfied	150	100	6	8	Extremely safe	Extremely safe	Extremely safe	Extremely safe	Safe	Extremely safe	Extremely safe	nothing safe	nothing safe	Safe	I didn't have that training	Extremely safe	I didn't have that training	Safe	nothing safe	Extremely safe	Safe	Safe	unsafe	nothing safe	unsafe	nothing safe	Adequate	Adequate	Adequate	Adequate
2022-03-16 12:48:36	2007		Campinas, sp	Working in academic practice	Very satisfied	Very satisfied	Very satisfied	Very satisfied	Very satisfied	Very satisfied	Very satisfied	Very satisfied	Very satisfied	Very satisfied	Very satisfied	Very satisfied	Very satisfied	Very satisfied	Very satisfied	I have no idea anymore	I have no idea	I have no idea	I have no idea	Extremely safe	Extremely safe	Extremely safe	Extremely safe	Extremely safe	Extremely safe	Extremely safe	Extremely safe	Extremely safe	Extremely safe	Extremely safe	Extremely safe	Extremely safe	Extremely safe	Extremely safe	Extremely safe	Extremely safe	Extremely safe	Extremely safe	Extremely safe	Extremely safe	Extremely safe	extremely suitable	extremely suitable	extremely suitable	extremely suitable
2022-03-16 14:19:43	1985		Campinas, sp	Working in clinical practice	Satisfied	Satisfied	Satisfied	Satisfied	Satisfied	Satisfied	Satisfied	Satisfied	Satisfied	Satisfied	Dissatisfied	Dissatisfied	Dissatisfied	Satisfied	Satisfied	300	There were none at the time	20	5	Extremely safe	Extremely safe	unsafe	Extremely safe	Safe	Extremely safe	Extremely safe	unsafe	unsafe	nothing safe	nothing safe	Safe	unsafe	Extremely safe	unsafe	Extremely safe	Extremely safe	Extremely safe	Safe	unsafe	unsafe	Safe	Adequate	Adequate	Adequate	Adequate
2022-03-16 16:32:33	2006		Campo Grande, MS	Working in clinical practice	Very satisfied	Very satisfied	Very satisfied	Very satisfied	Very satisfied	Very satisfied	Very satisfied	Very satisfied	Satisfied	Satisfied	Satisfied	Satisfied	Dissatisfied	Satisfied	Satisfied	200	140	20	4	Extremely safe	Safe	Extremely safe	Safe	Safe	I didn't have that training	nothing safe	Extremely safe	Extremely safe	Safe	I didn't have that training	unsafe	I didn't have that training	unsafe	unsafe	unsafe	unsafe	Extremely safe	Safe	nothing safe	nothing safe	nothing safe	Adequate	unsuitable	Adequate	Adequate
2022-03-16 16:32:58	2004		Caxias do Sul/RS	Working in clinical practice	Very satisfied	Very satisfied	Very satisfied	Very satisfied	Very satisfied	Very satisfied	Very satisfied	Satisfied	Very satisfied	Satisfied	Dissatisfied	Dissatisfied	Very unsatisfied	Satisfied	Very satisfied	More than 300	About 40 to 50	3 or 4	Around 40	Safe	Safe	nothing safe	Safe	nothing safe	unsafe	unsafe	Extremely safe	Safe	Extremely safe	I didn't have that training	Extremely safe	nothing safe	Extremely safe	Safe	Extremely safe	Extremely safe	Extremely safe	Extremely safe	Extremely safe	Extremely safe	Extremely safe	Adequate	unsuitable	unsuitable	Adequate
2022-03-17 17:49:31	2022		Campinas, sp	Intern in Brazil	Very satisfied	Very satisfied	Very satisfied	Very satisfied	Very satisfied	Very satisfied	Very satisfied	Very satisfied	Very satisfied	Very satisfied	Satisfied	Satisfied	Satisfied	Satisfied	Satisfied	95	70	1	1	Safe	Safe	Safe	Safe	unsafe	Safe	Safe	I didn't have that training	unsafe	Safe	I didn't have that training	Safe	nothing safe	unsafe	unsafe	Extremely safe	Extremely safe	Safe	Safe	unsafe	unsafe	unsafe	extremely suitable	Adequate	Adequate	extremely suitable
2022-03-17 17:50:59	2005		Recife PE	Working in clinical practice	Very satisfied	Very satisfied	Very satisfied	Very satisfied	Very satisfied	Very satisfied	Very satisfied	Very satisfied	Very satisfied	Very satisfied	Very satisfied	Very satisfied	Very satisfied	Very satisfied	Very satisfied	520	420	25	>100	Extremely safe	unsafe	Extremely safe	Extremely safe	Extremely safe	I didn't have that training	unsafe	unsafe	Safe	Extremely safe	Extremely safe	Safe	I didn't have that training	unsafe	nothing safe	unsafe	Safe	Extremely safe	Safe	Safe	Safe	unsafe	Adequate	Adequate	Adequate	extremely suitable
2022-03-17 19:38:47	2022		Porto Alegre - RS	Working in clinical practice	Very satisfied	Satisfied	Very satisfied	Very satisfied	Satisfied	Very satisfied	Dissatisfied	Satisfied	Dissatisfied	Dissatisfied	Dissatisfied	Dissatisfied	Satisfied	Dissatisfied	Dissatisfied	213	200	0	0	Safe	unsafe	Safe	Safe	I didn't have that training	Extremely safe	unsafe	I didn't have that training	I didn't have that training	I didn't have that training	I didn't have that training	unsafe	unsafe	I didn't have that training	I didn't have that training	Extremely safe	unsafe	nothing safe	nothing safe	unsafe	nothing safe	nothing safe	Adequate	I didn't have that training	unsuitable	Adequate
2022-03-17 19:39:41	2004		Sao Jose dos Campos/SP	Working in clinical practice	Very satisfied	Satisfied	Satisfied	Satisfied	Satisfied	Satisfied	Satisfied	Satisfied	Satisfied	Satisfied	Dissatisfied	Dissatisfied	Dissatisfied	Satisfied	Dissatisfied	I don't remember, but I requested to continue for another year to improve the cataract surgery and I was denied, maybe because I opted for 4 years in retina.	I do not remember	None	Several, I did R3 on strabismus, but although I participated in some oblique motor surgery I was never allowed to perform the procedure	Extremely safe	Extremely safe	unsafe	unsafe	unsafe	I didn't have that training	I didn't have that training	I didn't have that training	I didn't have that training	Extremely safe	nothing safe	Extremely safe	I didn't have that training	Extremely safe	Safe	Extremely safe	Safe	Extremely safe	Extremely safe	Extremely safe	unsafe	Safe	Adequate	I didn't have that training	I didn't have that training	Adequate
2022-03-17 19:46:19	2021		Crato/CE	Working in clinical practice	Satisfied	Very satisfied	Very satisfied	Very satisfied	Satisfied	Satisfied	Satisfied	Satisfied	Satisfied	Satisfied	Satisfied	Satisfied	Satisfied	Satisfied	Satisfied	100	75	0	0	Safe	Safe	Safe	Safe	Safe	Safe	Safe	I didn't have that training	I didn't have that training	Safe	I didn't have that training	Safe	Safe	unsafe	nothing safe	Safe	unsafe	unsafe	unsafe	I didn't have that training	I didn't have that training	nothing safe	Adequate	unsuitable	Adequate	Adequate
2022-03-17 19:50:40	2021		Rio de Janeiro - RJ	Looking for an internship outside Brazil	Very unsatisfied	Very unsatisfied	Very unsatisfied	Very unsatisfied	Dissatisfied	Dissatisfied	Satisfied	Very unsatisfied	Very unsatisfied	Very unsatisfied	Dissatisfied	Very unsatisfied	Dissatisfied	Satisfied	Dissatisfied	16	5	0	0	unsafe	nothing safe	I didn't have that training	I didn't have that training	I didn't have that training	I didn't have that training	I didn't have that training	I didn't have that training	I didn't have that training	Extremely safe	I didn't have that training	nothing safe	I didn't have that training	I didn't have that training	I didn't have that training	Safe	nothing safe	unsafe	unsafe	nothing safe	I didn't have that training	I didn't have that training	unsuitable	Adequate	not suitable	extremely suitable
2022-03-17 20:05:14	2020		Campinas / SO	Intern in Brazil, Working in clinical practice	Satisfied	Satisfied	Satisfied	Satisfied	Dissatisfied	Satisfied	Dissatisfied	Dissatisfied	Dissatisfied	Dissatisfied	Dissatisfied	Dissatisfied	Satisfied	Dissatisfied	Dissatisfied	55	40	1 trabeculectomy	None	Safe	unsafe	nothing safe	nothing safe	I didn't have that training	nothing safe	nothing safe	Safe	Safe	Safe	I didn't have that training	nothing safe	I didn't have that training	nothing safe	nothing safe	Safe	unsafe	Safe	unsafe	I didn't have that training	I didn't have that training	unsafe	Adequate	I didn't have that training	unsuitable	Adequate
2022-03-17 20:26:35	2021		Sao Paulo-SP	Intern in Brazil	Very satisfied	Satisfied	Satisfied	Satisfied	Satisfied	Satisfied	Very satisfied	Very satisfied	Satisfied	Satisfied	Satisfied	Satisfied	Satisfied	Satisfied	Satisfied	70	60	0	0	Extremely safe	Extremely safe	unsafe	unsafe	I didn't have that training	unsafe	unsafe	I didn't have that training	nothing safe	Extremely safe	unsafe	Extremely safe	unsafe	Extremely safe	unsafe	Extremely safe	Extremely safe	Extremely safe	Safe	Extremely safe	nothing safe	Safe	extremely suitable	extremely suitable	extremely suitable	extremely suitable
2022-03-17 20:58:33	2021		Campinas, sp	Intern in Brazil	Very satisfied	Very satisfied	Very satisfied	Very satisfied	Very satisfied	Very satisfied	Very satisfied	Very satisfied	Very satisfied	Very satisfied	Very satisfied	Very satisfied	Very satisfied	Very satisfied	Very satisfied	80	70	2	2	Extremely safe	Extremely safe	Safe	Safe	unsafe	unsafe	unsafe	unsafe	unsafe	Extremely safe	Safe	Safe	Safe	Safe	Safe	Extremely safe	Extremely safe	Safe	Safe	Extremely safe	unsafe	Safe	extremely suitable	extremely suitable	extremely suitable	extremely suitable
2022-03-17 21:05:31	2020		matao - sp	Working in clinical practice	Very satisfied	Very satisfied	Very satisfied	Very satisfied	Very satisfied	Very satisfied	Very satisfied	Very satisfied	Very satisfied	Very satisfied	Very satisfied	Very satisfied	Very satisfied	Very satisfied	Very satisfied	235	219	2	2	Extremely safe	Extremely safe	Extremely safe	Extremely safe	unsafe	unsafe	I didn't have that training	nothing safe	nothing safe	Extremely safe	Extremely safe	Extremely safe	unsafe	Safe	unsafe	Extremely safe	Extremely safe	Extremely safe	Extremely safe	Extremely safe	nothing safe	Extremely safe	extremely suitable	extremely suitable	extremely suitable	extremely suitable
2022-03-17 21:16:41	2021		Ribeirao Preto / SP	Intern in Brazil	Very satisfied	Dissatisfied	Satisfied	Satisfied	Very satisfied	Very satisfied	Very satisfied	Very satisfied	Very satisfied	Very satisfied	Dissatisfied	Satisfied	Dissatisfied	Satisfied	Satisfied	50	35	0	0	Extremely safe	Safe	nothing safe	nothing safe	nothing safe	nothing safe	nothing safe	nothing safe	nothing safe	Safe	nothing safe	Extremely safe	Safe	Extremely safe	Safe	Extremely safe	Extremely safe	Safe	Safe	unsafe	nothing safe	Safe	extremely suitable	Adequate	extremely suitable	extremely suitable
2022-03-18 16:28:53	2000		Curitiba/PR	Working in clinical practice	Very satisfied	Very satisfied	Very satisfied	Very satisfied	Very satisfied	Very satisfied	Very satisfied	Satisfied	Satisfied	Satisfied	Very satisfied	Satisfied	Dissatisfied	Very satisfied	Very satisfied	about 200	80	20 to 30	10	Extremely safe	Safe	Extremely safe	Extremely safe	Extremely safe	unsafe	Safe	I didn't have that training	Extremely safe	I didn't have that training	I didn't have that training	Safe	Safe	Safe	unsafe	Safe	Safe	Safe	unsafe	unsafe	unsafe	unsafe	Adequate	I didn't have that training	Adequate	extremely suitable
2022-03-18 17:36:27	2016		Sao Paulo-SP	Working in clinical practice	Very satisfied	Satisfied	Satisfied	Satisfied	Very satisfied	Very satisfied	Very satisfied	Satisfied	Satisfied	Satisfied	Satisfied	Dissatisfied	Dissatisfied	Very satisfied	Satisfied	I do not remember	I do not remember	None	4	Extremely safe	Safe	Safe	Safe	unsafe	unsafe	unsafe	I didn't have that training	unsafe	Safe	I didn't have that training	Extremely safe	I didn't have that training	Safe	unsafe	Safe	Safe	Safe	Safe	unsafe	unsafe	unsafe	Adequate	I didn't have that training	I didn't have that training	extremely suitable
2022-03-18 21:17:18	2001		Sao Paulo-SP	Working in clinical practice	Satisfied	Satisfied	Very satisfied	Very satisfied	Satisfied	Satisfied	Satisfied	Dissatisfied	Satisfied	Satisfied	Dissatisfied	Dissatisfied	Very unsatisfied	Satisfied	Satisfied	Around 80	Around 10	5	5	Extremely safe	Safe	Safe	Safe	I didn't have that training	I didn't have that training	nothing safe	I didn't have that training	I didn't have that training	unsafe	unsafe	unsafe	I didn't have that training	unsafe	unsafe	Safe	Safe	Safe	Safe	unsafe	unsafe	Safe	Adequate	extremely suitable	extremely suitable	extremely suitable
2022-03-19 11:45:38	2016		savior	Working in clinical practice, Working in academic practice	Satisfied	Satisfied	Satisfied	Satisfied	Satisfied	Satisfied	Satisfied	Dissatisfied	Satisfied	Satisfied	Dissatisfied	Satisfied	Dissatisfied	Satisfied	Satisfied	Do not remember. I think 100	maybe 80	3	2	Safe	unsafe	Extremely safe	Safe	Safe	Safe	Safe	I didn't have that training	I didn't have that training	I didn't have that training	I didn't have that training	nothing safe	nothing safe	nothing safe	nothing safe	unsafe	unsafe	Safe	unsafe	nothing safe	nothing safe	nothing safe	Adequate	unsuitable	Adequate	Adequate
2022-03-21 13:09:08	2015		Campinas, sp	Working in clinical practice	Satisfied	Very satisfied	Very satisfied	Very satisfied	Satisfied	Dissatisfied	Satisfied	Dissatisfied	Satisfied	Very unsatisfied	Very unsatisfied	Very unsatisfied	Very unsatisfied	Satisfied	Satisfied	200	150	10	10	Safe	unsafe	Safe	Safe	nothing safe	nothing safe	nothing safe	Extremely safe	Extremely safe	nothing safe	nothing safe	unsafe	nothing safe	unsafe	unsafe	Extremely safe	nothing safe	unsafe	Safe	nothing safe	nothing safe	nothing safe	not suitable	I didn't have that training	not suitable	Adequate
2022-03-21 18:15:05	2022		Campinas, sp	Intern in Brazil	Very satisfied	Very satisfied	Very satisfied	Very satisfied	Satisfied	Satisfied	Satisfied	Very unsatisfied	Dissatisfied	Dissatisfied	Very unsatisfied	Very unsatisfied	Dissatisfied	Dissatisfied	Dissatisfied	85	80	None	2	Safe	unsafe	Safe	unsafe	I didn't have that training	Extremely safe	unsafe	I didn't have that training	unsafe	Safe	nothing safe	Extremely safe	unsafe	Extremely safe	unsafe	Extremely safe	Extremely safe	Extremely safe	Extremely safe	Safe	nothing safe	unsafe	extremely suitable	unsuitable	extremely suitable	extremely suitable
2022-03-21 18:43:05	2021		Campinas, sp	Intern in Brazil	Satisfied	Very satisfied	Very satisfied	Very satisfied	Satisfied	Satisfied	Dissatisfied	Satisfied	Satisfied	Satisfied	Satisfied	Satisfied	Satisfied	Satisfied	Satisfied	90	15	1	0	Safe	nothing safe	unsafe	nothing safe	I didn't have that training	nothing safe	nothing safe	nothing safe	nothing safe	I didn't have that training	I didn't have that training	Safe	unsafe	unsafe	unsafe	Extremely safe	unsafe	unsafe	unsafe	unsafe	unsafe	unsafe	extremely suitable	Adequate	extremely suitable	extremely suitable
2022-03-21 21:54:21	2011		Valinhos/SP	Working in clinical practice	Satisfied	Satisfied	Satisfied	Satisfied	Satisfied	Satisfied	Satisfied	Dissatisfied	Satisfied	Dissatisfied	Dissatisfied	Dissatisfied	Very unsatisfied	Dissatisfied	Dissatisfied	200	150	2	3	Safe	Safe	Safe	Safe	Safe	Safe	Safe	nothing safe	nothing safe	I didn't have that training	I didn't have that training	unsafe	unsafe	nothing safe	nothing safe	unsafe	Safe	Safe	unsafe	nothing safe	nothing safe	I didn't have that training	Adequate	I didn't have that training	unsuitable	Adequate
2022-03-23 13:28:39	2015		Campinas	Working in clinical practice, Working in academic practice	Very satisfied	Very satisfied	Very satisfied	Very satisfied	Satisfied	Very satisfied	Satisfied	Dissatisfied	Satisfied	Dissatisfied	Dissatisfied	Satisfied	Dissatisfied	Satisfied	Dissatisfied	approximately 650	approximately 600	4	1	Extremely safe	Extremely safe	Extremely safe	Extremely safe	Extremely safe	Extremely safe	Extremely safe	Extremely safe	nothing safe	Safe	I didn't have that training	Safe	Safe	Safe	unsafe	Extremely safe	Safe	Safe	nothing safe	nothing safe	nothing safe	nothing safe	Adequate	unsuitable	Adequate	Adequate
2022-03-23 15:24:58	2015		American Sp	Working in clinical practice	Very satisfied	Very satisfied	Very satisfied	Very satisfied	Very satisfied	Very satisfied	Very satisfied	Very satisfied	Very satisfied	Very satisfied	Satisfied	Very satisfied	Very unsatisfied	Very satisfied	Very satisfied	400 or more	350	1	3	Extremely safe	unsafe	Extremely safe	Extremely safe	Extremely safe	Safe	unsafe	I didn't have that training	Safe	Extremely safe	Extremely safe	Extremely safe	nothing safe	unsafe	nothing safe	Safe	Extremely safe	Extremely safe	Extremely safe	Extremely safe	nothing safe	I didn't have that training	extremely suitable	extremely suitable	extremely suitable	extremely suitable
2022-03-23 18:38:35	2006		Natal, RN	Working in clinical practice	Very satisfied	Very satisfied	Very satisfied	Very satisfied	Very satisfied	Very satisfied	Very satisfied	Very satisfied	Very satisfied	Very satisfied	Very satisfied	Very satisfied	Very satisfied	Very satisfied	Very satisfied	200	100	30	30	Extremely safe	Extremely safe	Extremely safe	Extremely safe	Extremely safe	Extremely safe	Extremely safe	Extremely safe	Extremely safe	Extremely safe	Extremely safe	Extremely safe	unsafe	Extremely safe	Safe	Extremely safe	Extremely safe	Extremely safe	Safe	Extremely safe	Extremely safe	Safe	extremely suitable	unsuitable	extremely suitable	extremely suitable
2022-03-23 18:39:20	2013		Limeira/SP	Working in clinical practice	Very satisfied	Satisfied	Satisfied	Satisfied	Very satisfied	Very satisfied	Very satisfied	Dissatisfied	Satisfied	Dissatisfied	Satisfied	Satisfied	Dissatisfied	Satisfied	Satisfied	350	300	10	10	Extremely safe	Extremely safe	Extremely safe	Extremely safe	Safe	Safe	Safe	I didn't have that training	nothing safe	nothing safe	I didn't have that training	Safe	unsafe	unsafe	nothing safe	Safe	Safe	Extremely safe	Safe	nothing safe	nothing safe	nothing safe	Adequate	unsuitable	Adequate	Adequate
2022-03-23 18:55:29	2004 I finished R3, but I made R4 retina and R5		Juiz de Fora/MG	Working in clinical practice	Very satisfied	Very satisfied	Very satisfied	Very satisfied	Very satisfied	Very satisfied	Very satisfied	Satisfied	Very satisfied	Very satisfied	Satisfied	Satisfied	Satisfied	Very satisfied	Satisfied	I lost count, but vitrectomies marlon and I zeroed the queue, we did at least 300	I don't know, honestly	no tube	at least 20	Extremely safe	Extremely safe	Safe	Safe	nothing safe	nothing safe	nothing safe	unsafe	Safe	Extremely safe	Safe	Safe	unsafe	unsafe	nothing safe	Safe	nothing safe	Safe	Safe	Extremely safe	unsafe	unsafe	extremely suitable	Adequate	Adequate	extremely suitable
2022-03-23 20:09:12	2013		Juiz de Fora - MG	Working in clinical practice	Very satisfied	Very satisfied	Very satisfied	Very satisfied	Satisfied	Very satisfied	Very satisfied	Satisfied	Very satisfied	Very satisfied	Satisfied	Satisfied	Satisfied	Satisfied	Very satisfied	240	210	25	20	Extremely safe	Extremely safe	Extremely safe	Extremely safe	Extremely safe	Safe	Safe	Safe	Safe	Extremely safe	Extremely safe	unsafe	unsafe	unsafe	nothing safe	Extremely safe	Safe	Extremely safe	Safe	Extremely safe	Safe	Safe	Adequate	unsuitable	Adequate	extremely suitable
2022-03-23 20:27:14	2003		Sao Paulo	Working in clinical practice	Satisfied	Very satisfied	Satisfied	Satisfied	Satisfied	Satisfied	Satisfied	Dissatisfied	Satisfied	Satisfied	Satisfied	Dissatisfied	Dissatisfied	Satisfied	Dissatisfied	50	20	25	0	Safe	unsafe	nothing safe	unsafe	nothing safe	nothing safe	unsafe	Safe	unsafe	I didn't have that training	I didn't have that training	Safe	nothing safe	Safe	nothing safe	Safe	Safe	Safe	Safe	I didn't have that training	I didn't have that training	nothing safe	Adequate	unsuitable	Adequate	Adequate
2022-03-24 07:01:56	2009		Ribeirão Preto/SP	Working in clinical practice, Working in academic practice	Very satisfied	Satisfied	Satisfied	Satisfied	Satisfied	Satisfied	Satisfied	Dissatisfied	Satisfied	Dissatisfied	Dissatisfied	Dissatisfied	Dissatisfied	Satisfied	Satisfied	200	150	20	8	Extremely safe	Safe	unsafe	Safe	I didn't have that training	Safe	Safe	I didn't have that training	unsafe	nothing safe	I didn't have that training	Safe	I didn't have that training	Safe	Safe	Safe	Safe	Extremely safe	Extremely safe	unsafe	Safe	Extremely safe	Adequate	I didn't have that training	I didn't have that training	Adequate
2022-03-25 12:39:08	2011		Sao Paulo	Working in clinical practice, Working in academic practice	Very satisfied	Very satisfied	Very satisfied	Very satisfied	Very satisfied	Very satisfied	Very satisfied	Very satisfied	Very satisfied	Very satisfied	Very satisfied	Very satisfied	Very satisfied	Very satisfied	Very satisfied	200	120	5	4	Extremely safe	Extremely safe	Extremely safe	Extremely safe	Extremely safe	Extremely safe	Extremely safe	I didn't have that training	I didn't have that training	nothing safe	nothing safe	Extremely safe	unsafe	Extremely safe	nothing safe	nothing safe	Extremely safe	Safe	nothing safe	nothing safe	nothing safe	nothing safe	extremely suitable	extremely suitable	extremely suitable	extremely suitable
2022-03-25 12:51:47	2022		Sao Paulo-SP	Working in clinical practice	Satisfied	Dissatisfied	Very satisfied	Very satisfied	Satisfied	Very satisfied	Satisfied	Dissatisfied	Satisfied	Very unsatisfied	Dissatisfied	Dissatisfied	Satisfied	Satisfied	Dissatisfied	approximately 180	150	None	One	Safe	Safe	unsafe	Safe	I didn't have that training	Safe	Safe	nothing safe	nothing safe	Safe	I didn't have that training	Safe	unsafe	Safe	unsafe	Extremely safe	unsafe	Safe	Safe	unsafe	unsafe	unsafe	Adequate	unsuitable	Adequate	Adequate
2022-03-25 12:55:18	2014		Campinas	Working in clinical practice	Satisfied	Satisfied	Very satisfied	Very satisfied	Satisfied	Satisfied	Satisfied	Satisfied	Satisfied	Satisfied	Dissatisfied	Dissatisfied	Dissatisfied	Satisfied	Very satisfied	50	30	20	2	Extremely safe	Safe	Extremely safe	unsafe	Extremely safe	Extremely safe	nothing safe	Extremely safe	Extremely safe	I didn't have that training	I didn't have that training	I didn't have that training	I didn't have that training	Safe	I didn't have that training	Safe	Extremely safe	unsafe	unsafe	nothing safe	I didn't have that training	nothing safe	Adequate	Adequate	Adequate	extremely suitable
2022-03-25 13:43:11	2020		Sao Paulo	Working in clinical practice, Working in academic practice	Satisfied	Very satisfied	Very satisfied	Very satisfied	Dissatisfied	Very satisfied	Very satisfied	Very satisfied	Dissatisfied	Satisfied	Dissatisfied	Dissatisfied	Satisfied	Satisfied	Dissatisfied	300	200	0	2	Extremely safe	Extremely safe	Extremely safe	Extremely safe	Extremely safe	Extremely safe	unsafe	I didn't have that training	I didn't have that training	I didn't have that training	I didn't have that training	unsafe	I didn't have that training	I didn't have that training	I didn't have that training	unsafe	Safe	Safe	unsafe	I didn't have that training	nothing safe	nothing safe	Adequate	Adequate	Adequate	Adequate
2022-03-25 14:57:42	2019		Sao Paulo	Working in clinical practice	Very satisfied	Satisfied	Satisfied	Satisfied	Satisfied	Satisfied	Satisfied	Satisfied	Satisfied	Satisfied	Dissatisfied	Dissatisfied	Dissatisfied	Satisfied	Satisfied	I never told	I never told	over 40	Two	Extremely safe	Extremely safe	Safe	Safe	unsafe	unsafe	nothing safe	Extremely safe	Extremely safe	I didn't have that training	I didn't have that training	Extremely safe	Extremely safe	Extremely safe	unsafe	Extremely safe	Extremely safe	Extremely safe	Safe	I didn't have that training	nothing safe	unsafe	Adequate	I didn't have that training	Adequate	Adequate
2022-03-25 15:53:31	2019 - residency in ophthalmology / 2021 Fellow retin		Bragança Paulista and Piracicaba/ SP	Working in clinical practice	Satisfied	Satisfied	Satisfied	Satisfied	Satisfied	Satisfied	Satisfied	Dissatisfied	Dissatisfied	Dissatisfied	Dissatisfied	Dissatisfied	Dissatisfied	Satisfied	Satisfied	120 - R1-R3 estimate	105 - R1-R3 estimate	1	2	Extremely safe	Safe	Safe	Safe	unsafe	unsafe	unsafe	I didn't have that training	I didn't have that training	Safe	Safe	Safe	unsafe	unsafe	unsafe	Safe	unsafe	Safe	unsafe	Safe	unsafe	Safe	Adequate	unsuitable	Adequate	Adequate
2022-03-25 17:32:38	2021		Campinas	Working in clinical practice	Satisfied	Satisfied	Satisfied	Satisfied	Satisfied	Satisfied	Satisfied	Satisfied	Satisfied	Satisfied	Satisfied	Satisfied	Satisfied	Satisfied	Satisfied	100	80	0	0	Safe	Safe	Safe	Safe	Safe	Safe	Safe	I didn't have that training	I didn't have that training	I didn't have that training	I didn't have that training	I didn't have that training	I didn't have that training	I didn't have that training	nothing safe	nothing safe	nothing safe	I didn't have that training	I didn't have that training	I didn't have that training	I didn't have that training	I didn't have that training	unsuitable	unsuitable	unsuitable	unsuitable
2022-03-25 17:40:57	2010		Piracicaba/SP	Working in clinical practice	Satisfied	Satisfied	Very satisfied	Satisfied	Satisfied	Satisfied	Dissatisfied	Very unsatisfied	Very unsatisfied	Dissatisfied	Dissatisfied	Dissatisfied	Very unsatisfied	Dissatisfied	Dissatisfied	100	70	4	5	unsafe	nothing safe	unsafe	Safe	I didn't have that training	I didn't have that training	unsafe	I didn't have that training	nothing safe	Safe	I didn't have that training	Safe	I didn't have that training	Safe	unsafe	Safe	Safe	Safe	unsafe	nothing safe	unsafe	unsafe	Adequate	I didn't have that training	I didn't have that training	Adequate
2022-03-25 18:06:28	2011		Vitória/ES	Working in clinical practice, Working in academic practice	Very satisfied	Very satisfied	Very satisfied	Very satisfied	Very satisfied	Very satisfied	Very satisfied	Dissatisfied	Satisfied	Dissatisfied	Dissatisfied	Very satisfied	Dissatisfied	Satisfied	Satisfied	300	250	10	10	Extremely safe	Extremely safe	Extremely safe	Extremely safe	Extremely safe	I didn't have that training	Safe	I didn't have that training	Extremely safe	Extremely safe	Extremely safe	Safe	nothing safe	Safe	Safe	Safe	Safe	Extremely safe	unsafe	Extremely safe	unsafe	unsafe	extremely suitable	I didn't have that training	extremely suitable	extremely suitable
2022-03-25 18:35:30	2020		Cuiabá MT	Working in clinical practice	Satisfied	Satisfied	Satisfied	Satisfied	Satisfied	Very satisfied	Dissatisfied	Dissatisfied	Very satisfied	Very satisfied	Dissatisfied	Satisfied	Very satisfied	Dissatisfied	Very satisfied	150	133	2	0	Safe	unsafe	Safe	Safe	nothing safe	unsafe	nothing safe	nothing safe	unsafe	Extremely safe	Extremely safe	Safe	unsafe	unsafe	nothing safe	Extremely safe	Safe	Safe	Safe	Safe	I didn't have that training	Safe	Adequate	I didn't have that training	I didn't have that training	unsuitable
2022-03-25 18:58:46	2017		Sao Paulo	Working in clinical practice	Satisfied	Very satisfied	Very satisfied	Very satisfied	Satisfied	Satisfied	Satisfied	Dissatisfied	Dissatisfied	Satisfied	Very unsatisfied	Dissatisfied	Very unsatisfied	Satisfied	Very satisfied	280	250	0	0	Extremely safe	nothing safe	Extremely safe	Extremely safe	unsafe	nothing safe	nothing safe	I didn't have that training	I didn't have that training	Extremely safe	Extremely safe	Safe	unsafe	nothing safe	I didn't have that training	unsafe	I didn't have that training	Safe	nothing safe	unsafe	I didn't have that training	I didn't have that training	Adequate	I didn't have that training	I didn't have that training	Adequate
2022-03-25 19:03:28	2010		Christmas/En	Working in clinical practice	Very satisfied	Very satisfied	Very satisfied	Very satisfied	Very satisfied	Very satisfied	Very satisfied	Satisfied	Very satisfied	Very satisfied	Very satisfied	Very satisfied	Dissatisfied	Very satisfied	Very satisfied	250	180	30	15	Extremely safe	unsafe	Extremely safe	Extremely safe	Extremely safe	Safe	Safe	Safe	Safe	Extremely safe	Extremely safe	Safe	Safe	Safe	unsafe	Extremely safe	Extremely safe	Extremely safe	Safe	Safe	unsafe	unsafe	extremely suitable	Adequate	Adequate	Adequate
2022-03-25 19:17:25	2011		Campinas, sp	Working in clinical practice, Working in academic practice	Very satisfied	Very satisfied	Very satisfied	Very satisfied	Very satisfied	Very satisfied	Satisfied	Satisfied	Very satisfied	Satisfied	Satisfied	Satisfied	Satisfied	Satisfied	Satisfied	200	150	10	15	Extremely safe	Safe	Safe	Safe	unsafe	unsafe	unsafe	unsafe	unsafe	Extremely safe	Extremely safe	Safe	unsafe	Safe	nothing safe	Safe	Safe	Safe	Safe	Extremely safe	nothing safe	unsafe	Adequate	unsuitable	Adequate	Adequate
2022-03-25 19:30:16	2019		Campina Grande / PB	Working in clinical practice, Working in academic practice	Satisfied	Very satisfied	Very satisfied	Very satisfied	Satisfied	Very satisfied	Very satisfied	Dissatisfied	Satisfied	Satisfied	Dissatisfied	Satisfied	Dissatisfied	Satisfied	Satisfied	200	180	None	None	Safe	Safe	Safe	Safe	nothing safe	I didn't have that training	I didn't have that training	I didn't have that training	I didn't have that training	Safe	Safe	unsafe	nothing safe	unsafe	I didn't have that training	Safe	Safe	Safe	nothing safe	unsafe	I didn't have that training	I didn't have that training	Adequate	not suitable	unsuitable	Adequate
2022-03-25 19:53:52	2007		Taubate / SP	Working in clinical practice, Working in academic practice	Very satisfied	Very satisfied	Very satisfied	Very satisfied	Very satisfied	Satisfied	Satisfied	Satisfied	Very satisfied	Satisfied	Very satisfied	Satisfied	Satisfied	Satisfied	Satisfied	150	80	20	30	Extremely safe	Safe	unsafe	Safe	nothing safe	nothing safe	nothing safe	nothing safe	Safe	I didn't have that training	I didn't have that training	Safe	nothing safe	Safe	unsafe	Extremely safe	Extremely safe	Extremely safe	Extremely safe	unsafe	Extremely safe	Extremely safe	extremely suitable	extremely suitable	extremely suitable	extremely suitable
2022-03-25 20:00:27	2011		Fortaleza/CE	Working in clinical practice	Very satisfied	Very satisfied	Very satisfied	Very satisfied	Very satisfied	Satisfied	Very satisfied	Satisfied	Satisfied	Dissatisfied	Satisfied	Satisfied	Dissatisfied	Satisfied	Satisfied	250	200	20	10	Extremely safe	Extremely safe	Extremely safe	Extremely safe	Extremely safe	Safe	Safe	unsafe	Safe	Extremely safe	Extremely safe	Extremely safe	I didn't have that training	Safe	unsafe	Extremely safe	Extremely safe	Safe	Safe	Safe	Safe	unsafe	Adequate	unsuitable	unsuitable	Adequate
2022-03-25 20:26:44	2020		Bethlehem	Working in clinical practice	Satisfied	Satisfied	Satisfied	Satisfied	Satisfied	Dissatisfied	Satisfied	Satisfied	Dissatisfied	Dissatisfied	Dissatisfied	Dissatisfied	Dissatisfied	Satisfied	Dissatisfied	100	90	0	0	Safe	Safe	Safe	Safe	Safe	nothing safe	nothing safe	nothing safe	nothing safe	I didn't have that training	I didn't have that training	Safe	nothing safe	nothing safe	nothing safe	Safe	nothing safe	unsafe	unsafe	unsafe	unsafe	unsafe	Adequate	not suitable	Adequate	Adequate
2022-03-25 21:08:59	2017		Campinas	Working in clinical practice	Satisfied	Satisfied	Satisfied	Satisfied	Satisfied	Very unsatisfied	Satisfied	Dissatisfied	Dissatisfied	Dissatisfied	Very unsatisfied	Dissatisfied	Dissatisfied	Satisfied	Satisfied	70	20	30	2	Extremely safe	nothing safe	Safe	Safe	I didn't have that training	I didn't have that training	I didn't have that training	Extremely safe	Extremely safe	nothing safe	I didn't have that training	unsafe	nothing safe	unsafe	nothing safe	Extremely safe	nothing safe	unsafe	nothing safe	nothing safe	nothing safe	nothing safe	Adequate	I didn't have that training	I didn't have that training	I didn't have that training
2022-03-25 21:28:59	2015		Hortolândia - SP	Working in clinical practice	Very satisfied	Very satisfied	Very satisfied	Very satisfied	Satisfied	Dissatisfied	Satisfied	Dissatisfied	Very satisfied	Very unsatisfied	Very unsatisfied	Dissatisfied	Very unsatisfied	Satisfied	Very satisfied	150	120	5	5	Extremely safe	Safe	Extremely safe	Safe	Safe	nothing safe	nothing safe	unsafe	Extremely safe	unsafe	I didn't have that training	Safe	I didn't have that training	unsafe	nothing safe	Safe	unsafe	Extremely safe	unsafe	nothing safe	nothing safe	nothing safe	Adequate	I didn't have that training	I didn't have that training	Adequate
2022-03-25 21:41:30	2019		Sao Paulo-SP	Working in clinical practice	Very satisfied	Very satisfied	Very satisfied	Very satisfied	Very satisfied	Very satisfied	Very satisfied	Very satisfied	Satisfied	Satisfied	Satisfied	Satisfied	Satisfied	Satisfied	Satisfied	370	350	0	2	Extremely safe	Extremely safe	Extremely safe	Extremely safe	Extremely safe	Extremely safe	Extremely safe	I didn't have that training	Safe	Safe	I didn't have that training	Extremely safe	Extremely safe	Safe	unsafe	Extremely safe	Extremely safe	Extremely safe	Safe	unsafe	unsafe	Safe	extremely suitable	Adequate	extremely suitable	extremely suitable
2022-03-25 21:44:00	2017		Itapemirim Waterfall - ES	Working in clinical practice	Satisfied	Very satisfied	Very satisfied	Satisfied	Satisfied	Satisfied	Dissatisfied	Satisfied	Dissatisfied	Satisfied	Very unsatisfied	Very unsatisfied	Very unsatisfied	Satisfied	Very satisfied	240	211	0	5	Safe	unsafe	Extremely safe	I didn't have that training	I didn't have that training	unsafe	I didn't have that training	I didn't have that training	nothing safe	Extremely safe	Extremely safe	Safe	nothing safe	nothing safe	nothing safe	Extremely safe	Safe	unsafe	Safe	Safe	nothing safe	unsafe	extremely suitable	I didn't have that training	I didn't have that training	extremely suitable
2022-03-26 05:32:08	2003		Sobral/CE	Working in clinical practice	Very satisfied	Very satisfied	Very satisfied	Very satisfied	Very satisfied	Very satisfied	Satisfied	Satisfied	Very satisfied	Very satisfied	Satisfied	Satisfied	Satisfied	Very satisfied	Very satisfied	90	50	15	15	Extremely safe	Safe	Safe	Extremely safe	Extremely safe	I didn't have that training	unsafe	I didn't have that training	Safe	unsafe	nothing safe	Safe	nothing safe	Safe	nothing safe	Extremely safe	Extremely safe	Safe	Safe	Safe	Safe	unsafe	extremely suitable	Adequate	Adequate	extremely suitable
2022-03-26 11:12:41	2018		Curitiba/PR	Working in clinical practice	Very satisfied	Very satisfied	Very satisfied	Very satisfied	Very satisfied	Very satisfied	Very satisfied	Satisfied	Satisfied	Satisfied	Satisfied	Very satisfied	Very satisfied	Very satisfied	Very satisfied	113	104	0	3	Extremely safe	Safe	Safe	Safe	I didn't have that training	unsafe	unsafe	I didn't have that training	I didn't have that training	Extremely safe	Extremely safe	Safe	nothing safe	Safe	nothing safe	Extremely safe	unsafe	Safe	unsafe	Extremely safe	nothing safe	Safe	extremely suitable	unsuitable	extremely suitable	extremely suitable
2022-03-27 19:12:52	1996		CAMPINAS, SP	Working in clinical practice	Very satisfied	Satisfied	Satisfied	Satisfied	Satisfied	Very satisfied	Very satisfied	Satisfied	Very satisfied	Dissatisfied	Dissatisfied	Satisfied	Dissatisfied	Satisfied	Satisfied	250 (no exact numbers! It's been 30 years!)	20 (I arrived in the third year of residency)	30/0 (R2 who operated Trec)R3 I did strabismus and external	100 approximately (30 years ago!!)	Extremely safe	Extremely safe	Extremely safe	Extremely safe	Extremely safe	Extremely safe	Extremely safe	I didn't have that training	unsafe	Safe	I didn't have that training	unsafe	I didn't have that training	unsafe	nothing safe	nothing safe	I didn't have that training	Extremely safe	Extremely safe	unsafe	Safe	Extremely safe	extremely suitable	I didn't have that training	extremely suitable	extremely suitable
2022-03-29 20:52:57	2010		Piracicaba sp	Working in clinical practice	Satisfied	Satisfied	Satisfied	Satisfied	Satisfied	Satisfied	Satisfied	Dissatisfied	Dissatisfied	Satisfied	Dissatisfied	Very unsatisfied	Very unsatisfied	Dissatisfied	Dissatisfied	200	100	5	1	Extremely safe	Extremely safe	Safe	Extremely safe	unsafe	unsafe	unsafe	nothing safe	unsafe	I didn't have that training	I didn't have that training	Safe	I didn't have that training	unsafe	unsafe	Safe	Safe	Safe	Safe	nothing safe	nothing safe	nothing safe	Adequate	not suitable	not suitable	not suitable
2022-03-29 22:45:36	2010		São Carlos/SP	Working in clinical practice	Very satisfied	Very satisfied	Satisfied	Very satisfied	Satisfied	Satisfied	Satisfied	Satisfied	Satisfied	Satisfied	Dissatisfied	Satisfied	Dissatisfied	Satisfied	Satisfied	80	60	10	10	Extremely safe	Extremely safe	unsafe	unsafe	nothing safe	Safe	unsafe	I didn't have that training	Safe	Safe	I didn't have that training	unsafe	nothing safe	Safe	Safe	unsafe	Safe	Extremely safe	Safe	unsafe	nothing safe	unsafe	Adequate	unsuitable	Adequate	Adequate
2022-04-05 18:14:31	1999		Brasilia	Working in clinical practice	Satisfied	Very satisfied	Very satisfied	Very satisfied	Very satisfied	Satisfied	Very satisfied	Very satisfied	Very satisfied	Very satisfied	Dissatisfied	Satisfied	Dissatisfied	Very satisfied	Satisfied	200	80	20	40	Extremely safe	Extremely safe	nothing safe	unsafe	I didn't have that training	unsafe	unsafe	Safe	unsafe	Safe	I didn't have that training	Extremely safe	nothing safe	Extremely safe	Extremely safe	Extremely safe	Extremely safe	Extremely safe	Extremely safe	I didn't have that training	Safe	Extremely safe	extremely suitable	Adequate	Adequate	extremely suitable
2022-04-07 20:02:22	1996		Campinas, sp	Working in clinical practice	Satisfied	Satisfied	Very satisfied	Very satisfied	Satisfied	Satisfied	Satisfied	Very satisfied	Very satisfied	Satisfied	Dissatisfied	Satisfied	Dissatisfied	Very satisfied	Satisfied	200	10	20	10	Extremely safe	Extremely safe	Safe	Extremely safe	nothing safe	nothing safe	unsafe	Safe	unsafe	Safe	I didn't have that training	Extremely safe	Safe	Safe	nothing safe	Extremely safe	Safe	Safe	Safe	I didn't have that training	Safe	Safe	extremely suitable	Adequate	extremely suitable	extremely suitable
2022-04-07 20:10:34	2022		Campinas, sp	Intern in Brazil	Satisfied	Satisfied	Satisfied	Very satisfied	Satisfied	Satisfied	Very satisfied	Very satisfied	Very satisfied	Very satisfied	Very satisfied	Very satisfied	Very satisfied	Very satisfied	Very satisfied	86	79	3	1	Safe	Safe	unsafe	unsafe	I didn't have that training	Safe	unsafe	I didn't have that training	Safe	Safe	I didn't have that training	Extremely safe	I didn't have that training	unsafe	nothing safe	Extremely safe	Extremely safe	Safe	Safe	unsafe	unsafe	Safe	extremely suitable	extremely suitable	extremely suitable	extremely suitable
2022-04-07 20:24:38	1995		CAMPINAS and PIRACICABA	Working in clinical practice, Working in academic practice	Very satisfied	Satisfied	Satisfied	Satisfied	Satisfied	Satisfied	Satisfied	Satisfied	Satisfied	Satisfied	Satisfied	Satisfied	Satisfied	Satisfied	Satisfied	100	30	0	2	Extremely safe	Extremely safe	Extremely safe	Extremely safe	Safe	Extremely safe	Extremely safe	I didn't have that training	I didn't have that training	I didn't have that training	I didn't have that training	Safe	unsafe	Safe	unsafe	Extremely safe	Extremely safe	Extremely safe	Safe	nothing safe	unsafe	Safe	Adequate	unsuitable	unsuitable	extremely suitable
2022-04-07 20:26:53	1998		Barranquilla Colombia	Working in clinical practice	Very satisfied	Very satisfied	Very satisfied	Very satisfied	Very satisfied	Very satisfied	Very satisfied	Very satisfied	Satisfied	Very satisfied	Very unsatisfied	Very unsatisfied	Very unsatisfied	Very satisfied	Satisfied	130	50	40	30	Safe	Safe	Extremely safe	Extremely safe	I didn't have that training	I didn't have that training	Extremely safe	I didn't have that training	Safe	Extremely safe	unsafe	Extremely safe	Extremely safe	Extremely safe	Extremely safe	Extremely safe	Extremely safe	Safe	Safe	unsafe	Safe	Extremely safe	Adequate	unsuitable	Adequate	extremely suitable
2022-04-07 20:27:39	2016		Sao Carlos / SP	Working in clinical practice	Very satisfied	Satisfied	Satisfied	Satisfied	Satisfied	Satisfied	Satisfied	Satisfied	Dissatisfied	Dissatisfied	Dissatisfied	Satisfied	Dissatisfied	Satisfied	Satisfied	280 - 300	230- 250	Zero	One	Extremely safe	Safe	Extremely safe	Safe	unsafe	Safe	unsafe	I didn't have that training	unsafe	unsafe	I didn't have that training	Safe	nothing safe	Safe	nothing safe	Safe	Extremely safe	Safe	unsafe	nothing safe	nothing safe	nothing safe	extremely suitable	Adequate	extremely suitable	Adequate
2022-04-07 20:37:45	1981		Campinas	Working in clinical practice, Working in academic practice	Very satisfied	Satisfied	Satisfied	Satisfied	Satisfied	Satisfied	Very satisfied	Dissatisfied	Satisfied	Satisfied	Satisfied	Satisfied	Satisfied	Very satisfied	Very satisfied	21	None	4 trabeculectomies / Zero tubes	10 approximately	Extremely safe	Safe	I didn't have that training	Safe	I didn't have that training	I didn't have that training	I didn't have that training	I didn't have that training	nothing safe	Extremely safe	Extremely safe	unsafe	nothing safe	unsafe	unsafe	Safe	Safe	Extremely safe	Safe	Safe	unsafe	Safe	Adequate	Adequate	Adequate	extremely suitable
2022-04-07 20:48:22	2018		Campinas, sp	Working in clinical practice	Satisfied	Satisfied	Satisfied	Satisfied	Satisfied	Satisfied	Satisfied	Satisfied	Dissatisfied	Satisfied	Dissatisfied	Satisfied	Dissatisfied	Satisfied	Dissatisfied	127	117	0	1	Extremely safe	nothing safe	Extremely safe	Safe	I didn't have that training	nothing safe	I didn't have that training	I didn't have that training	nothing safe	unsafe	nothing safe	Safe	nothing safe	unsafe	nothing safe	Extremely safe	unsafe	Safe	nothing safe	nothing safe	nothing safe	unsafe	extremely suitable	I didn't have that training	Adequate	Adequate
2022-04-07 21:22:48	1999		Ribeirão Preto/SP	Working in clinical practice, Working in academic practice	Very satisfied	Very satisfied	Very satisfied	Very satisfied	Very satisfied	Very satisfied	Very satisfied	Very satisfied	Satisfied	Satisfied	Satisfied	Satisfied	Dissatisfied	Very satisfied	Very satisfied	60	30	10	6	Extremely safe	Extremely safe	Safe	Safe	nothing safe	nothing safe	Safe	Extremely safe	Extremely safe	Safe	unsafe	Extremely safe	Extremely safe	Extremely safe	Extremely safe	Extremely safe	Extremely safe	Extremely safe	Extremely safe	nothing safe	Safe	nothing safe	extremely suitable	Adequate	extremely suitable	extremely suitable
2022-04-07 21:41:16	2014		Jequie - BA	Working in clinical practice	Very satisfied	Very satisfied	Very satisfied	Very satisfied	Very satisfied	Very satisfied	Very satisfied	Very satisfied	Very satisfied	Very satisfied	Very satisfied	Very satisfied	Very satisfied	Very satisfied	Very satisfied	250	200	4	30	Extremely safe	Safe	Extremely safe	Extremely safe	Extremely safe	unsafe	unsafe	unsafe	Safe	Extremely safe	Extremely safe	Safe	Safe	unsafe	unsafe	Extremely safe	Safe	Extremely safe	Safe	Safe	unsafe	unsafe	extremely suitable	Adequate	extremely suitable	extremely suitable
2022-04-07 22:33:09	1995		SP	Working in clinical practice, Working in academic practice	Satisfied	Satisfied	Very satisfied	Very satisfied	Satisfied	Dissatisfied	Satisfied	Satisfied	Dissatisfied	Dissatisfied	Very unsatisfied	Very unsatisfied	Very unsatisfied	Satisfied	Satisfied	I didn't score. There were many maybe 500	None	Two	Many	Extremely safe	Safe	I didn't have that training	Safe	unsafe	Safe	unsafe	I didn't have that training	Safe	unsafe	I didn't have that training	Safe	I didn't have that training	Safe	I didn't have that training	Extremely safe	Extremely safe	Safe	Extremely safe	I didn't have that training	Extremely safe	unsafe	Adequate	unsuitable	Adequate	Adequate
2022-04-07 22:54:31	2003		Piracicaba/SP	Working in clinical practice	Very satisfied	Very satisfied	Very satisfied	Very satisfied	Satisfied	Very satisfied	Very satisfied	Dissatisfied	Dissatisfied	Dissatisfied	Very unsatisfied	Very unsatisfied	Very unsatisfied	Satisfied	Dissatisfied	I do not remember. It was above average for residents of my time	Same as above, mostly I do (more than 90%)	None	Some	Extremely safe	Extremely safe	Safe	unsafe	Extremely safe	Extremely safe	Safe	unsafe	I didn't have that training	unsafe	I didn't have that training	Safe	nothing safe	Extremely safe	nothing safe	Safe	Extremely safe	Extremely safe	Extremely safe	unsafe	unsafe	Extremely safe	Adequate	not suitable	Adequate	extremely suitable
2022-04-08 05:17:21	2020		Atibaia	Working in clinical practice	Satisfied	Satisfied	Satisfied	Satisfied	Satisfied	Satisfied	Satisfied	Dissatisfied	Satisfied	Satisfied	Dissatisfied	Dissatisfied	Dissatisfied	Satisfied	Satisfied	120	100	0	1	Safe	Safe	Safe	unsafe	nothing safe	Safe	unsafe	I didn't have that training	I didn't have that training	Safe	I didn't have that training	unsafe	nothing safe	nothing safe	nothing safe	Safe	unsafe	Safe	unsafe	unsafe	I didn't have that training	nothing safe	Adequate	unsuitable	Adequate	Adequate
2022-04-08 08:18:06	2010		Valinhos	Working in clinical practice	Very satisfied	Dissatisfied	Satisfied	Satisfied	Very satisfied	Dissatisfied	Very satisfied	Very satisfied	Very satisfied	Very satisfied	Very unsatisfied	Dissatisfied	Very unsatisfied	Very satisfied	Very satisfied	Less than 100	Less than 50	None	30	Extremely safe	Extremely safe	nothing safe	nothing safe	nothing safe	Safe	I didn't have that training	I didn't have that training	Safe	Safe	I didn't have that training	Safe	I didn't have that training	Safe	I didn't have that training	Extremely safe	unsafe	Extremely safe	Extremely safe	unsafe	I didn't have that training	Safe	Adequate	unsuitable	Adequate	extremely suitable
2022-04-08 09:04:53	1984		Sao Paulo	Working in clinical practice	Very satisfied	Satisfied	Satisfied	Satisfied	Very satisfied	Satisfied	Very satisfied	Satisfied	Very satisfied	Very satisfied	Satisfied	Satisfied	Satisfied	Very satisfied	Very satisfied	40	0	20	20	Extremely safe	Extremely safe	Extremely safe	Extremely safe	Safe	Safe	unsafe	Safe	Safe	Extremely safe	Extremely safe	unsafe	unsafe	unsafe	unsafe	Extremely safe	Safe	Safe	unsafe	Extremely safe	unsafe	unsafe	Adequate	Adequate	unsuitable	Adequate
2022-04-08 09:59:23	1990		Campinas, sp	Working in clinical practice	Very satisfied	Very satisfied	Very satisfied	Very satisfied	Very satisfied	Very satisfied	Very satisfied	Very unsatisfied	Very unsatisfied	Very unsatisfied	Very unsatisfied	Very unsatisfied	Very unsatisfied	Very unsatisfied	Very unsatisfied	average 100	zero	zero	10	Extremely safe	Extremely safe	Safe	Extremely safe	I didn't have that training	I didn't have that training	Safe	I didn't have that training	I didn't have that training	unsafe	I didn't have that training	Safe	I didn't have that training	Safe	Safe	Safe	Safe	Extremely safe	Extremely safe	I didn't have that training	Safe	Safe	extremely suitable	I didn't have that training	Adequate	extremely suitable
2022-04-08 12:44:53	2020		Sao Paulo-SP	Working in clinical practice	Very satisfied	Satisfied	Very satisfied	Very satisfied	Very satisfied	Very satisfied	Very satisfied	Satisfied	Very satisfied	Very satisfied	Dissatisfied	Very satisfied	Dissatisfied	Very satisfied	Very satisfied	120	100	2	2	Safe	Safe	Safe	Safe	unsafe	Safe	Safe	nothing safe	unsafe	Safe	nothing safe	unsafe	unsafe	Safe	unsafe	Safe	Safe	Safe	Safe	unsafe	unsafe	Safe	Adequate	Adequate	extremely suitable	extremely suitable
2022-04-08 13:30:30	2015		Campinas	Working in clinical practice	Very satisfied	Very satisfied	Very satisfied	Very satisfied	Satisfied	Very satisfied	Very satisfied	Satisfied	Satisfied	Dissatisfied	Dissatisfied	Satisfied	Dissatisfied	Satisfied	Satisfied	200	160	5	1	Extremely safe	Extremely safe	Extremely safe	Extremely safe	Extremely safe	Extremely safe	Extremely safe	Extremely safe	nothing safe	Safe	I didn't have that training	Safe	Safe	Safe	nothing safe	Extremely safe	Safe	Safe	unsafe	nothing safe	nothing safe	nothing safe	Adequate	Adequate	Adequate	Adequate
2022-04-08 23:21:37	2002		Campinas, sp	Working in clinical practice	Very satisfied	Very satisfied	Very satisfied	Very satisfied	Satisfied	Very satisfied	Very satisfied	Satisfied	Satisfied	Satisfied	Very satisfied	Satisfied	Dissatisfied	Satisfied	Satisfied	300	250	10	50	Extremely safe	Extremely safe	Extremely safe	Extremely safe	Extremely safe	Extremely safe	Extremely safe	Extremely safe	Safe	Extremely safe	Safe	Extremely safe	Extremely safe	Extremely safe	Safe	Extremely safe	Extremely safe	Extremely safe	Extremely safe	Safe	Safe	Extremely safe	Adequate	Adequate	Adequate	Adequate
2022-04-09 09:31:55	2022		Campinas	Intern in Brazil	Satisfied	Very satisfied	Very satisfied	Very satisfied	Very satisfied	Satisfied	Satisfied	Satisfied	Very satisfied	Very satisfied	Satisfied	Satisfied	Satisfied	Satisfied	Satisfied	40	34	5	0	Extremely safe	Safe	Safe	Safe	unsafe	unsafe	Safe	unsafe	unsafe	nothing safe	nothing safe	Extremely safe	unsafe	Extremely safe	Extremely safe	Extremely safe	Extremely safe	Safe	Safe	unsafe	unsafe	Safe	Adequate	unsuitable	Adequate	unsuitable
2022-04-09 14:55:07	1997		Capivari/SP	Working in clinical practice	Very satisfied	Very satisfied	Very satisfied	Very satisfied	Very satisfied	Very satisfied	Very satisfied	Very satisfied	Very satisfied	Very satisfied	Very satisfied	Very satisfied	Very satisfied	Very satisfied	Very satisfied	I think about 150.	During residency, none. It didn't exist then.	One.	Approximately 30.	Extremely safe	Extremely safe	Safe	Extremely safe	Safe	Safe	Safe	nothing safe	nothing safe	Safe	I didn't have that training	Extremely safe	I didn't have that training	Extremely safe	I didn't have that training	Safe	Extremely safe	Extremely safe	Extremely safe	Safe	Extremely safe	Safe	extremely suitable	I didn't have that training	I didn't have that training	extremely suitable
2022-04-09 21:47:38	2020		Campinas, sp	Intern in Brazil, Working in clinical practice	Satisfied	Satisfied	Very satisfied	Very satisfied	Dissatisfied	Satisfied	Satisfied	Very satisfied	Very satisfied	Very satisfied	Dissatisfied	Dissatisfied	Satisfied	Satisfied	Dissatisfied	140	110	1	2	Safe	Safe	Safe	Safe	I didn't have that training	nothing safe	nothing safe	I didn't have that training	nothing safe	Safe	I didn't have that training	unsafe	I didn't have that training	nothing safe	I didn't have that training	Safe	unsafe	Safe	Safe	nothing safe	nothing safe	nothing safe	Adequate	not suitable	unsuitable	extremely suitable
2022-04-10 20:16:12	2004		Campinas, sp	Working in clinical practice	Satisfied	Satisfied	Very satisfied	Very satisfied	Very satisfied	Satisfied	Satisfied	Very satisfied	Very satisfied	Very satisfied	Satisfied	Satisfied	Dissatisfied	Satisfied	Very satisfied	160	80	None	20	Extremely safe	Extremely safe	unsafe	unsafe	nothing safe	Safe	unsafe	I didn't have that training	nothing safe	Safe	I didn't have that training	Extremely safe	I didn't have that training	Extremely safe	nothing safe	Safe	Safe	Extremely safe	Extremely safe	unsafe	unsafe	unsafe	Adequate	I didn't have that training	Adequate	extremely suitable
2022-04-11 20:58:33	2020		Vitória da Conquista / Ba	Intern in Brazil, Working in clinical practice	Very satisfied	Satisfied	Very satisfied	Very satisfied	Satisfied	Satisfied	Satisfied	Satisfied	Satisfied	Satisfied	Dissatisfied	Satisfied	Dissatisfied	Satisfied	Very satisfied	120	100	0	4	Extremely safe	Safe	Extremely safe	Extremely safe	unsafe	unsafe	Safe	I didn't have that training	I didn't have that training	Extremely safe	Extremely safe	Safe	Safe	Safe	unsafe	Safe	Safe	Safe	Safe	Extremely safe	unsafe	Extremely safe	extremely suitable	unsuitable	unsuitable	extremely suitable
2022-04-12 11:59:03	2017		Campinas, sp	Working in clinical practice, Working in academic practice	Satisfied	Satisfied	Satisfied	Satisfied	Dissatisfied	Dissatisfied	Dissatisfied	Dissatisfied	Dissatisfied	Dissatisfied	Dissatisfied	Dissatisfied	Dissatisfied	Dissatisfied	Dissatisfied	120	100	2	2	Extremely safe	Extremely safe	unsafe	unsafe	I didn't have that training	unsafe	nothing safe	unsafe	unsafe	unsafe	I didn't have that training	unsafe	I didn't have that training	unsafe	nothing safe	Extremely safe	Safe	Safe	Safe	nothing safe	nothing safe	unsafe	unsuitable	I didn't have that training	I didn't have that training	I didn't have that training
2022-04-12 18:04:52	2005		Mogi Mirim SP	Working in clinical practice	Satisfied	Satisfied	Very satisfied	Satisfied	Satisfied	Satisfied	Satisfied	Dissatisfied	Dissatisfied	Dissatisfied	Very unsatisfied	Very unsatisfied	Very unsatisfied	Satisfied	Satisfied	80	40	15	6	Extremely safe	Extremely safe	Extremely safe	Extremely safe	Extremely safe	Extremely safe	Safe	Safe	Safe	Extremely safe	Safe	Extremely safe	I didn't have that training	Extremely safe	unsafe	Safe	Safe	Safe	Safe	unsafe	Safe	nothing safe	I didn't have that training	I didn't have that training	I didn't have that training	I didn't have that training
2022-04-13 18:36:11	2009		Criciúma/SC	Working in clinical practice	Very satisfied	Very satisfied	Very satisfied	Very satisfied	Very satisfied	Very satisfied	Very satisfied	Very satisfied	Very satisfied	Very satisfied	Very satisfied	Very satisfied	Very unsatisfied	Very satisfied	Very satisfied	300	200	15	15	Extremely safe	Extremely safe	Extremely safe	Extremely safe	Extremely safe	unsafe	Safe	nothing safe	Safe	Extremely safe	Extremely safe	Safe	unsafe	Safe	Safe	Safe	Safe	Extremely safe	Safe	Safe	Safe	Safe	extremely suitable	Adequate	Adequate	extremely suitable
2022-04-13 18:37:54	2008		Jundiaí	Working in academic practice	Very satisfied	Very satisfied	Very satisfied	Very satisfied	Very satisfied	Satisfied	Very satisfied	Satisfied	Very satisfied	Dissatisfied	Satisfied	Dissatisfied	Dissatisfied	Very satisfied	Satisfied	120	80	4	2	Extremely safe	Extremely safe	Extremely safe	Extremely safe	unsafe	unsafe	Safe	unsafe	Safe	Safe	nothing safe	Extremely safe	unsafe	Extremely safe	Safe	Extremely safe	Extremely safe	Safe	Safe	Safe	unsafe	Safe	extremely suitable	extremely suitable	extremely suitable	extremely suitable
2022-04-15 14:06:56	2011		Sao Paulo-SP	Working in clinical practice	Satisfied	Dissatisfied	Dissatisfied	Dissatisfied	Dissatisfied	Dissatisfied	Very satisfied	Satisfied	Very unsatisfied	Dissatisfied	Dissatisfied	Dissatisfied	Dissatisfied	Satisfied	Satisfied	I don't know	I don't know, moderate amount	I don't know, few	I don't know, few	Extremely safe	Safe	unsafe	unsafe	nothing safe	unsafe	nothing safe	Extremely safe	Safe	Safe	I didn't have that training	Safe	nothing safe	Safe	nothing safe	Extremely safe	Safe	Safe	Safe	nothing safe	nothing safe	nothing safe	Adequate	unsuitable	Adequate	Adequate
2022-04-19 20:14:50	2016		Recife	Working in clinical practice	Satisfied	Satisfied	Very satisfied	Satisfied	Satisfied	Satisfied	Dissatisfied	Satisfied	Dissatisfied	Dissatisfied	Dissatisfied	Satisfied	Dissatisfied	Dissatisfied	Dissatisfied	I do not know for sure. Between 150 - 200	about 100	1 trec	4	Extremely safe	Extremely safe	Safe	Safe	unsafe	unsafe	Safe	I didn't have that training	I didn't have that training	unsafe	I didn't have that training	unsafe	unsafe	Safe	unsafe	Safe	Safe	Safe	unsafe	nothing safe	nothing safe	nothing safe	Adequate	Adequate	unsuitable	Adequate
2022-04-19 20:25:06	2018		Indaiatuba/SP	Working in clinical practice	Very satisfied	Very satisfied	Very satisfied	Very satisfied	Dissatisfied	Dissatisfied	Dissatisfied	Dissatisfied	Dissatisfied	Dissatisfied	Dissatisfied	Dissatisfied	Dissatisfied	Dissatisfied	Dissatisfied	I don't know	I don't know	None	Two	Extremely safe	Safe	nothing safe	nothing safe	nothing safe	nothing safe	nothing safe	unsafe	unsafe	Extremely safe	nothing safe	Extremely safe	Extremely safe	Extremely safe	nothing safe	Safe	Safe	Extremely safe	Extremely safe	nothing safe	nothing safe	Extremely safe	Adequate	Adequate	Adequate	Adequate
2022-04-19 21:29:21	2019		Sao Paulo	Working in clinical practice	Satisfied	Satisfied	Satisfied	Satisfied	Satisfied	Satisfied	Satisfied	Satisfied	Dissatisfied	Dissatisfied	Dissatisfied	Dissatisfied	Dissatisfied	Satisfied	Dissatisfied	110	95	Zero	Three	Safe	unsafe	Safe	Safe	nothing safe	nothing safe	nothing safe	I didn't have that training	I didn't have that training	Extremely safe	Extremely safe	Safe	unsafe	unsafe	nothing safe	Extremely safe	Safe	Safe	unsafe	Safe	unsafe	unsafe	Adequate	I didn't have that training	unsuitable	Adequate
2022-04-19 22:14:37	2013		Recife PE	Working in clinical practice	Satisfied	Very satisfied	Very satisfied	Very satisfied	Very satisfied	Satisfied	Very satisfied	Dissatisfied	Satisfied	Dissatisfied	Dissatisfied	Dissatisfied	Dissatisfied	Satisfied	Dissatisfied	140	120	5	4	Extremely safe	Extremely safe	Extremely safe	Extremely safe	Extremely safe	Extremely safe	Extremely safe	I didn't have that training	unsafe	unsafe	I didn't have that training	Safe	I didn't have that training	nothing safe	nothing safe	Extremely safe	Extremely safe	Safe	unsafe	I didn't have that training	nothing safe	nothing safe	Adequate	I didn't have that training	I didn't have that training	Adequate
2022-04-19 22:34:25	2012		sumare/sp	Working in clinical practice	Satisfied	Very satisfied	Satisfied	Satisfied	Satisfied	Satisfied	Satisfied	Satisfied	Dissatisfied	Dissatisfied	Dissatisfied	Satisfied	Dissatisfied	Dissatisfied	Dissatisfied	120	80	6	2	Safe	Safe	Safe	unsafe	Safe	Safe	Safe	unsafe	I didn't have that training	I didn't have that training	I didn't have that training	unsafe	I didn't have that training	nothing safe	nothing safe	unsafe	unsafe	unsafe	unsafe	nothing safe	I didn't have that training	I didn't have that training	unsuitable	unsuitable	unsuitable	Adequate
2022-04-19 22:37:46	2016		Sao Carlos	Working in clinical practice, Working in academic practice	Satisfied	Satisfied	Satisfied	Satisfied	Dissatisfied	Satisfied	Satisfied	Satisfied	Dissatisfied	Dissatisfied	Dissatisfied	Satisfied	Dissatisfied	Dissatisfied	Dissatisfied	300	250	Zero	Five	Safe	unsafe	Extremely safe	Safe	unsafe	unsafe	Safe	I didn't have that training	unsafe	Extremely safe	Extremely safe	Safe	nothing safe	Safe	nothing safe	Safe	Safe	unsafe	nothing safe	Extremely safe	nothing safe	unsafe	Adequate	not suitable	Adequate	Adequate
2022-04-19 22:40:58	2017		goiania/go	Working in clinical practice	Very satisfied	Dissatisfied	Satisfied	Satisfied	Very satisfied	Dissatisfied	Satisfied	Satisfied	Satisfied	Satisfied	Dissatisfied	Dissatisfied	Dissatisfied	Satisfied	Very satisfied	120	90	3	6	Extremely safe	Safe	Extremely safe	Extremely safe	Extremely safe	unsafe	I didn't have that training	I didn't have that training	Safe	I didn't have that training	I didn't have that training	unsafe	unsafe	unsafe	unsafe	unsafe	unsafe	Safe	unsafe	unsafe	unsafe	nothing safe	unsuitable	unsuitable	unsuitable	Adequate
2022-04-20 18:50:28	2009		Campinas, sp	Working in clinical practice, Working in academic practice	Very satisfied	Very satisfied	Very satisfied	Very satisfied	Satisfied	Satisfied	Satisfied	Satisfied	Satisfied	Satisfied	Dissatisfied	Very unsatisfied	Very unsatisfied	Satisfied	Satisfied	Around 200	Around 150	Do not remember	around 5	Extremely safe	Extremely safe	Safe	Safe	nothing safe	nothing safe	unsafe	nothing safe	unsafe	Safe	I didn't have that training	unsafe	unsafe	Safe	nothing safe	Safe	Safe	Extremely safe	Extremely safe	unsafe	Extremely safe	Extremely safe	unsuitable	I didn't have that training	I didn't have that training	extremely suitable
2022-04-20 20:15:19	2015		Itu/SP	Working in clinical practice	Satisfied	Very satisfied	Very satisfied	Very satisfied	Satisfied	Satisfied	Satisfied	Satisfied	Satisfied	Dissatisfied	Dissatisfied	Satisfied	Dissatisfied	Satisfied	Satisfied	200	180	2	3	Extremely safe	Safe	Safe	unsafe	unsafe	unsafe	unsafe	Safe	Safe	unsafe	I didn't have that training	unsafe	nothing safe	unsafe	nothing safe	Safe	Safe	Safe	unsafe	nothing safe	nothing safe	nothing safe	extremely suitable	unsuitable	Adequate	extremely suitable
2022-04-25 08:00:54	2012		Mossoró-RN	Working in clinical practice	Very satisfied	Very satisfied	Very satisfied	Very satisfied	Very satisfied	Very satisfied	Very satisfied	Satisfied	Very satisfied	Satisfied	Satisfied	Satisfied	Dissatisfied	Very satisfied	Very satisfied	350	250	5	10	Extremely safe	Safe	Extremely safe	Extremely safe	Safe	Safe	Safe	nothing safe	Safe	Extremely safe	Extremely safe	Safe	I didn't have that training	Safe	Safe	Extremely safe	Safe	Safe	Safe	Safe	Extremely safe	Safe	extremely suitable	extremely suitable	extremely suitable	extremely suitable
2022-04-25 22:37:55	2014		Vineyard/SP	Working in clinical practice	Very satisfied	Very satisfied	Very satisfied	Very satisfied	Very satisfied	Very satisfied	Very satisfied	Very satisfied	Very satisfied	Very satisfied	Very satisfied	Very satisfied	Very satisfied	Very satisfied	Very satisfied	200	180	5	10	Extremely safe	Extremely safe	Extremely safe	Extremely safe	Extremely safe	Extremely safe	Extremely safe	unsafe	unsafe	Extremely safe	Extremely safe	Extremely safe	Extremely safe	Extremely safe	unsafe	Extremely safe	Extremely safe	Extremely safe	unsafe	Extremely safe	unsafe	Extremely safe	extremely suitable	extremely suitable	extremely suitable	extremely suitable
2022-04-29 10:06:12	3 years		Campinas	Intern in Brazil, Working in clinical practice, Working in academic practice	Very satisfied	Satisfied	Very satisfied	Very satisfied	Very satisfied	Very satisfied	Very satisfied	Very satisfied	Very satisfied	Satisfied	Satisfied	Very satisfied	Satisfied	Satisfied	Satisfied	70	30	None	None	Safe	unsafe	Safe	unsafe	unsafe	unsafe	unsafe	unsafe	unsafe	unsafe	I didn't have that training	unsafe	nothing safe	unsafe	nothing safe	Extremely safe	Safe	unsafe	unsafe	unsafe	nothing safe	unsafe	Adequate	Adequate	Adequate	Adequate
2022-04-29 14:38:39	1996		São Paulo Campinas	Working in clinical practice	Very satisfied	Very satisfied	Very satisfied	Satisfied	Very satisfied	Very satisfied	Very satisfied	Very satisfied	Very satisfied	Satisfied	Satisfied	Satisfied	Satisfied	Very satisfied	Satisfied	482	None	32	30	Extremely safe	Extremely safe	Safe	Extremely safe	Extremely safe	Safe	Extremely safe	Extremely safe	Extremely safe	Extremely safe	Extremely safe	Safe	unsafe	Safe	Safe	Extremely safe	Extremely safe	Extremely safe	Extremely safe	Safe	Safe	Safe	extremely suitable	extremely suitable	extremely suitable	extremely suitable
2022-05-09 17:47:59	2012		Sao Paulo-SP	Working in clinical practice, Seeking an internship outside Brazil	Satisfied	Satisfied	Satisfied	Satisfied	Satisfied	Dissatisfied	Dissatisfied	Dissatisfied	Dissatisfied	Very unsatisfied	Dissatisfied	Dissatisfied	Very unsatisfied	Satisfied	Dissatisfied	157	105	12	10	Extremely safe	Extremely safe	unsafe	nothing safe	nothing safe	Extremely safe	Safe	I didn't have that training	Safe	Safe	I didn't have that training	Safe	I didn't have that training	Safe	unsafe	Extremely safe	Safe	Safe	unsafe	nothing safe	unsafe	Safe	Adequate	extremely suitable	Adequate	Adequate
2022-05-17 21:12:09	2013		Indaituba/SP	Working in clinical practice, Working in academic practice	Very satisfied	Very satisfied	Very satisfied	Very satisfied	Very satisfied	Satisfied	Very satisfied	Very satisfied	Very satisfied	Very satisfied	Satisfied	Very satisfied	Satisfied	Very satisfied	Satisfied	300	250	20	10	Extremely safe	Extremely safe	Extremely safe	Extremely safe	Safe	Extremely safe	Safe	I didn't have that training	Safe	Extremely safe	Extremely safe	Extremely safe	I didn't have that training	Extremely safe	unsafe	Extremely safe	Extremely safe	Extremely safe	Extremely safe	Extremely safe	Safe	Extremely safe	extremely suitable	not suitable	extremely suitable	extremely suitable
2022-05-17 21:24:37	2011		Birigui SP	Working in clinical practice	Satisfied	Satisfied	Satisfied	Satisfied	Satisfied	Satisfied	Satisfied	Satisfied	Satisfied	Satisfied	Dissatisfied	Dissatisfied	Very unsatisfied	Satisfied	Dissatisfied	90	70	2	3	Extremely safe	Extremely safe	unsafe	Safe	I didn't have that training	nothing safe	nothing safe	I didn't have that training	nothing safe	unsafe	I didn't have that training	Safe	I didn't have that training	Safe	Safe	Safe	Safe	Safe	Safe	unsafe	nothing safe	Safe	extremely suitable	unsuitable	Adequate	Adequate
2022-05-18 22:14:00	2011		Sao Paulo-SP	Working in clinical practice	Satisfied	Satisfied	Satisfied	Satisfied	Satisfied	Satisfied	Satisfied	Satisfied	Satisfied	Satisfied	Dissatisfied	Dissatisfied	Dissatisfied	Satisfied	Satisfied	I do not remember	I do not remember	13 tubes / 35 trabeculectomies	None	Extremely safe	Safe	unsafe	unsafe	I didn't have that training	I didn't have that training	nothing safe	Extremely safe	Safe	I didn't have that training	I didn't have that training	nothing safe	I didn't have that training	unsafe	nothing safe	Safe	Safe	Safe	unsafe	I didn't have that training	I didn't have that training	Safe	Adequate	I didn't have that training	Adequate	Adequate
2022-05-28 10:27:31	2007		Macaws/SP	Working in clinical practice	Satisfied	Satisfied	Very satisfied	Very satisfied	Very satisfied	Very satisfied	Very satisfied	Satisfied	Satisfied	Satisfied	Dissatisfied	Satisfied	Dissatisfied	Satisfied	Satisfied	approximately 180	Approximately 85	approximately 10	approximately 60	Extremely safe	Extremely safe	Safe	Extremely safe	Safe	Extremely safe	Safe	I didn't have that training	unsafe	Safe	I didn't have that training	Safe	Safe	Safe	unsafe	Safe	Safe	Extremely safe	Safe	unsafe	Safe	Safe	extremely suitable	I didn't have that training	Adequate	extremely suitable
[truncated: 15 more columns]
